# Supplementary material for: Deciphering functional roles of protein succinylation and glutarylation using genetic code expansion
Source: Nat Chem. 2024 Mar 26;16(6):913–21. doi: 10.1038/s41557-024-01500-5 (PMC11164685; doi:10.1038/s41557-024-01500-5)
Supplement: Supplementary file 3 — Full gel in Fig. 1c (unprocessed and fully uncropped) and LC–MS data in Fig. 1d. [file 41557_2024_1500_MOESM3_ESM.xlsx]

## Sheet: Fig. 1d
sfGFP-PrS-GluK (0h)			sfGFP-PrS-GluK (3h)			sfGFP-PrS-GluK (5h)			sfGFP-PrS-SluK (5h)
mass (Da)	intensity (a.u.)		mass (Da)	intensity (a.u.)		mass (Da)	intensity (a.u.)		mass (Da)	intensity (a.u.)
300	11		300	0		300	33		300	0
300.01	5		300.01	2		300.01	14		300.02	0
300.01	33		300.01	9		300.01	13		300.03	5
300.02	86		300.02	8		300.02	7		300.04	14
300.03	23		300.03	2		300.03	1		300.04	12
300.04	28		300.04	11		300.04	0		300.05	3
300.04	40		300.04	16		300.04	46		300.06	0
300.05	23		300.05	1		300.05	75		300.14	0
300.06	53		300.06	7		300.06	43		300.15	4
300.06	24		300.06	9		300.06	12		300.16	13
300.07	37		300.07	0		300.07	13		300.16	12
300.08	38		300.08	0		300.08	81		300.17	3
300.09	128		300.09	6		300.09	75		300.18	0
300.09	98		300.09	19		300.09	35		300.2	0
300.1	114		300.1	0		300.1	8		300.21	4
300.11	115		300.11	2		300.11	0		300.21	11
300.11	35		300.11	15		300.11	25		300.22	5
300.12	14		300.12	22		300.12	20		300.23	0
300.13	13		300.13	13		300.13	10		300.25	0
300.13	34		300.13	0		300.13	2		300.26	14
300.14	63		300.14	1		300.14	0		300.26	28
300.15	98		300.15	8		300.15	11		300.27	7
300.16	52		300.16	11		300.16	26		300.28	14
300.16	2		300.16	1		300.16	35		300.28	4
300.17	0		300.17	7		300.17	13		300.29	0
300.18	44		300.18	12		300.18	0		300.62	0
300.18	43		300.18	17		300.18	11		300.62	11
300.19	88		300.19	16		300.19	20		300.63	18
300.2	47		300.2	18		300.2	79		300.64	0
300.21	61		300.21	16		300.21	123		300.89	0
300.21	53		300.21	0		300.21	51		300.89	2
300.22	23		300.23	0		300.22	4		300.9	8
300.23	45		300.24	2		300.23	0		300.91	7
300.23	50		300.25	11		300.23	28		300.92	0
300.24	149		300.26	15		300.24	107		300.92	0
300.25	18		300.26	23		300.25	76		300.93	2
300.26	11		300.27	17		300.26	15		300.94	8
300.26	28		300.28	25		300.26	16		300.94	7
300.27	42		300.28	14		300.27	35		300.95	0
300.28	63		300.29	0		300.28	41		301.04	0
300.28	33		300.3	0		300.28	28		301.05	6
300.29	37		300.31	7		300.29	21		301.06	18
300.3	70		300.31	24		300.3	27		301.06	13
300.31	47		300.32	11		300.31	16		301.07	0
300.31	31		300.33	16		300.31	2		301.12	0
300.32	18		300.33	16		300.32	1		301.13	4
300.33	99		300.34	0		300.33	22		301.14	13
300.33	93		300.35	4		300.33	44		301.14	7
300.34	40		300.35	29		300.34	57		301.15	0
300.35	46		300.36	46		300.35	41		301.19	0
300.35	21		300.37	13		300.35	10		301.2	3
300.36	84		300.38	16		300.36	0		301.21	12
300.37	5		300.38	20		300.37	10		301.21	11
300.38	11		300.39	59		300.38	24		301.22	0
300.38	24		300.4	58		300.38	17		301.25	0
300.39	22		300.4	24		300.39	3		301.26	1
300.4	23		300.41	22		300.4	0		301.26	7
300.4	21		300.42	11		300.4	15		301.27	10
300.41	32		300.43	0		300.41	28		301.28	7
300.42	15		300.52	0		300.42	10		301.28	9
300.43	11		300.52	6		300.43	5		301.29	1
300.43	30		300.53	24		300.43	13		301.3	7
300.44	24		300.54	8		300.44	16		301.31	9
300.45	32		300.55	3		300.45	6		301.31	0
300.45	77		300.55	13		300.45	26		301.53	0
300.46	62		300.56	3		300.46	67		301.53	4
300.47	50		300.57	2		300.47	27		301.54	22
300.48	7		300.57	17		300.48	38		301.55	28
300.48	25		300.58	29		300.48	63		301.55	0
300.49	46		300.59	6		300.49	35		301.58	0
300.5	26		300.6	20		300.5	14		301.59	3
300.5	1		300.6	25		300.5	22		301.6	13
300.51	24		300.61	0		300.51	17		301.6	10
300.52	54		300.62	6		300.52	13		301.61	0
300.52	20		300.62	39		300.52	21		301.83	0
300.53	37		300.63	41		300.53	16		301.84	3
300.54	4		300.64	33		300.54	26		301.85	10
300.55	17		300.65	12		300.55	54		301.85	5
300.55	22		300.65	5		300.55	79		301.86	0
300.56	22		300.66	18		300.56	51		302.06	0
300.57	71		300.67	15		300.57	22		302.07	1
300.57	57		300.67	25		300.57	68		302.07	7
300.58	46		300.68	26		300.58	52		302.08	10
300.59	25		300.69	29		300.59	29		302.09	0
300.6	3		300.7	15		300.6	38		302.14	0
300.6	17		300.7	20		300.6	31		302.15	3
300.61	20		300.71	14		300.61	15		302.16	11
300.62	99		300.72	0		300.62	28		302.17	11
300.62	15		300.72	3		300.62	71		302.17	11
300.63	16		300.73	19		300.63	32		302.18	0
300.64	18		300.74	11		300.64	35		302.19	0
300.65	10		300.74	7		300.65	53		302.19	3
300.65	0		300.75	4		300.65	35		302.2	14
300.67	0		300.76	14		300.66	8		302.21	17
300.67	40		300.77	0		300.67	0		302.22	0
300.68	2		300.77	1		300.67	0		302.23	0
300.69	18		300.78	7		300.68	10		302.24	2
300.7	78		300.79	9		300.69	18		302.24	18
300.7	39		300.79	0		300.7	13		302.25	36
300.71	13		300.81	0		300.7	11		302.26	0
300.72	28		300.82	10		300.71	4		302.33	0
300.72	15		300.82	37		300.72	1		302.34	1
300.73	68		300.83	30		300.72	17		302.34	8
300.74	38		300.84	2		300.73	17		302.35	12
300.74	45		300.84	0		300.74	4		302.36	8
300.75	73		300.85	6		300.74	14		302.36	12
300.76	68		300.86	13		300.75	18		302.37	0
300.77	52		300.87	0		300.76	20		302.58	0
300.77	42		300.87	0		300.77	24		302.59	4
300.78	47		300.88	2		300.77	26		302.59	13
300.79	54		300.89	14		300.78	9		302.6	0
300.79	81		300.89	26		300.79	0		302.62	0
300.8	94		300.9	10		300.79	2		302.63	2
300.81	70		300.91	0		300.8	21		302.63	12
300.82	45		300.92	10		300.81	21		302.64	11
300.82	30		300.92	46		300.82	5		302.65	0
300.83	42		300.93	35		300.82	29		302.71	0
300.84	37		300.94	20		300.83	32		302.71	1
300.84	63		300.94	30		300.84	13		302.72	7
300.85	18		300.95	0		300.84	30		302.73	8
300.86	6		300.96	5		300.85	30		302.73	0
300.87	14		300.96	34		300.86	13		302.91	0
300.87	22		300.97	59		300.87	23		302.92	4
300.88	1		300.98	6		300.87	32		302.93	19
300.89	0		300.99	2		300.88	30		302.93	21
300.89	3		300.99	12		300.89	70		302.94	0
300.9	70		301	13		300.89	64		302.95	4
300.91	59		301.01	5		300.9	15		302.96	13
300.92	18		301.01	21		300.91	10		302.96	0
300.92	17		301.02	14		300.92	6		303.05	0
300.93	64		301.03	0		300.92	7		303.06	1
300.94	67		301.04	2		300.93	8		303.07	19
300.94	69		301.04	10		300.94	2		303.08	42
300.95	24		301.05	18		300.94	0		303.08	4
300.96	102		301.06	5		300.95	9		303.09	13
300.96	53		301.06	0		300.96	13		303.1	0
300.97	74		301.07	0		300.96	7		303.25	0
300.98	24		301.08	1		300.97	9		303.25	1
300.99	26		301.09	9		300.98	4		303.26	7
300.99	28		301.09	12		300.99	12		303.27	13
301	37		301.1	0		300.99	36		303.28	16
301.01	45		301.11	0		301	63		303.28	3
301.01	60		301.12	2		301.01	59		303.29	0
301.02	98		301.13	11		301.01	33		303.53	0
301.03	61		301.14	16		301.02	32		303.53	4
301.04	104		301.14	39		301.03	65		303.54	15
301.04	53		301.15	29		301.04	71		303.55	0
301.05	3		301.16	2		301.04	24		303.76	0
301.06	92		301.16	15		301.05	0		303.77	3
301.06	129		301.17	32		301.06	10		303.77	15
301.07	27		301.18	19		301.06	31		303.78	13
301.08	46		301.18	21		301.07	44		303.79	0
301.09	52		301.19	33		301.08	38		303.88	0
301.09	13		301.2	12		301.09	39		303.89	4
301.1	51		301.21	4		301.09	16		303.9	19
301.11	78		301.21	21		301.1	0		303.9	0
301.11	23		301.22	9		301.11	11		303.92	0
301.12	27		301.23	0		301.11	6		303.93	3
301.13	36		301.23	3		301.12	14		303.94	13
301.14	35		301.24	23		301.13	8		303.95	9
301.14	62		301.25	34		301.14	29		303.95	11
301.15	33		301.26	28		301.14	36		303.96	0
301.16	111		301.26	0		301.15	21		304	0
301.16	55		301.28	0		301.16	18		304	7
301.17	16		301.28	11		301.16	24		304.01	16
301.18	35		301.29	41		301.17	22		304.02	0
301.18	14		301.3	3		301.18	15		304.07	0
301.19	35		301.31	0		301.18	9		304.07	7
301.2	8		301.33	0		301.19	2		304.08	16
301.21	51		301.33	2		301.2	16		304.09	0
301.21	41		301.34	11		301.21	48		304.1	0
301.22	42		301.35	15		301.21	64		304.1	6
301.23	62		301.36	20		301.22	22		304.11	18
301.23	94		301.36	10		301.23	0		304.12	10
301.24	41		301.37	4		301.23	12		304.12	4
301.25	2		301.38	0		301.24	16		304.13	0
301.26	21		301.38	0		301.25	34		304.2	0
301.26	73		301.39	1		301.26	24		304.21	14
301.27	42		301.4	10		301.26	30		304.22	36
301.28	95		301.4	16		301.27	31		304.22	5
301.28	24		301.41	8		301.28	14		304.23	0
301.29	18		301.42	43		301.28	28		304.57	0
301.3	26		301.43	52		301.29	35		304.57	4
301.31	44		301.43	49		301.3	17		304.58	21
301.31	57		301.44	7		301.31	3		304.59	0
301.32	38		301.45	36		301.31	0		304.83	0
301.33	52		301.45	23		301.32	5		304.84	2
301.33	33		301.46	33		301.33	37		304.85	12
301.34	47		301.47	23		301.33	37		304.85	4
301.35	60		301.48	12		301.34	18		304.86	0
301.36	36		301.48	21		301.35	21		304.9	0
301.36	22		301.49	32		301.36	33		304.9	2
301.37	31		301.5	14		301.36	15		304.91	16
301.38	17		301.5	9		301.37	21		304.92	2
301.38	22		301.51	0		301.38	12		304.92	0
301.39	7		301.52	0		301.38	0		305.05	0
301.4	48		301.53	1		301.39	13		305.06	1
301.4	31		301.53	17		301.4	7		305.07	11
301.41	6		301.54	43		301.4	28		305.07	5
301.42	31		301.55	0		301.41	44		305.08	2
301.43	19		301.55	0		301.42	58		305.09	15
301.43	9		301.56	4		301.43	56		305.1	0
301.44	108		301.57	17		301.43	37		305.12	0
301.45	47		301.58	0		301.44	18		305.12	5
301.45	59		301.68	0		301.45	27		305.13	24
301.46	44		301.69	7		301.45	60		305.14	0
301.47	54		301.7	12		301.46	58		305.18	0
301.48	130		301.7	0		301.47	38		305.19	5
301.48	32		301.71	0		301.48	26		305.2	13
301.49	34		301.72	2		301.48	14		305.2	0
301.5	72		301.72	15		301.49	40		305.22	0
301.5	57		301.73	16		301.5	36		305.22	1
301.51	23		301.74	7		301.5	31		305.23	15
301.52	73		301.75	10		301.51	13		305.24	19
301.53	66		301.75	14		301.52	0		305.25	0
301.53	27		301.76	23		301.53	0		305.3	0
301.54	27		301.77	0		301.54	13		305.31	6
301.55	44		301.77	1		301.55	19		305.32	10
301.55	89		301.78	8		301.55	22		305.32	0
301.56	73		301.79	12		301.56	12		305.37	0
301.57	57		301.8	3		301.57	8		305.37	6
301.58	44		301.8	20		301.58	8		305.38	10
301.58	25		301.81	11		301.58	17		305.39	0
301.59	22		301.82	50		301.59	28		305.42	0
301.6	58		301.82	24		301.6	11		305.42	2
301.6	31		301.83	12		301.6	4		305.43	19
301.61	50		301.84	19		301.61	22		305.44	0
301.62	35		301.85	4		301.62	12		305.85	0
301.63	35		301.85	18		301.63	0		305.86	2
301.63	19		301.86	6		301.63	28		305.87	18
301.64	44		301.87	12		301.64	20		305.87	6
301.65	41		301.87	0		301.65	6		305.88	0
301.65	7		301.89	0		301.65	10		306.04	0
301.66	22		301.9	4		301.66	4		306.05	3
301.67	72		301.9	22		301.67	17		306.05	33
301.67	49		301.91	21		301.67	28		306.06	11
301.68	34		301.92	1		301.68	31		306.07	0
301.69	30		301.92	12		301.69	50		306.15	0
301.7	22		301.93	19		301.7	22		306.15	2
301.7	12		301.94	25		301.7	0		306.16	34
301.71	16		301.94	36		301.71	0		306.17	2
301.72	20		301.95	30		301.72	2		306.18	0
301.72	57		301.96	0		301.72	21		306.18	6
301.73	10		302.01	0		301.73	18		306.19	12
301.74	0		302.02	5		301.74	9		306.2	21
301.75	5		302.02	20		301.75	3		306.2	0
301.75	72		302.03	0		301.75	0		306.21	0
301.76	61		302.04	0		301.76	3		306.22	3
301.77	48		302.04	5		301.77	16		306.23	21
301.77	27		302.05	35		301.77	19		306.23	0
301.78	10		302.06	34		301.78	6		306.24	0
301.79	18		302.07	12		301.79	0		306.25	1
301.8	26		302.07	15		301.8	2		306.25	11
301.8	19		302.08	14		301.8	38		306.26	7
301.81	53		302.09	16		301.81	55		306.27	6
301.82	30		302.09	0		301.82	23		306.28	10
301.82	39		302.1	0		301.82	12		306.28	0
301.83	75		302.11	3		301.83	9		306.29	0
301.84	66		302.12	13		301.84	9		306.3	1
301.85	78		302.12	3		301.85	4		306.3	13
301.85	54		302.13	4		301.85	0		306.31	4
301.86	32		302.14	30		301.86	10		306.32	0
301.87	36		302.14	41		301.87	19		306.39	0
301.87	47		302.15	0		301.87	41		306.4	11
301.88	49		302.16	0		301.88	29		306.4	20
301.89	48		302.17	2		301.89	16		306.41	0
301.9	13		302.17	16		301.9	24		306.58	0
301.9	1		302.18	31		301.9	26		306.59	1
301.91	0		302.19	46		301.91	37		306.6	19
301.92	7		302.19	49		301.92	34		306.6	0
301.92	42		302.2	14		301.92	16		306.67	0
301.93	98		302.21	3		301.93	17		306.68	1
301.94	84		302.22	25		301.94	21		306.68	27
301.94	183		302.22	49		301.94	18		306.69	12
301.95	51		302.23	49		301.95	12		306.7	0
301.96	44		302.24	21		301.96	12		306.85	0
301.97	15		302.24	0		301.97	107		306.86	11
301.97	9		302.25	3		301.97	93		306.86	5
301.98	25		302.26	22		301.98	10		306.87	0
301.99	18		302.26	28		301.99	0		306.99	0
301.99	8		302.27	0		301.99	3		307	1
302	3		302.28	5		302	9		307.01	19
302.01	24		302.29	35		302.01	4		307.01	17
302.02	41		302.29	48		302.02	0		307.02	0
302.02	20		302.3	37		302.02	7		307.03	4
302.03	6		302.31	14		302.03	8		307.03	15
302.04	14		302.31	12		302.04	24		307.04	0
302.04	11		302.32	32		302.04	24		307.06	0
302.05	6		302.33	44		302.05	6		307.06	17
302.06	10		302.34	15		302.06	0		307.07	0
302.07	21		302.34	23		302.09	0		307.1	0
302.07	47		302.35	24		302.1	11		307.11	9
302.08	63		302.36	11		302.11	19		307.11	9
302.09	10		302.36	9		302.12	26		307.12	0
302.09	14		302.37	2		302.12	16		307.17	0
302.1	2		302.38	18		302.13	9		307.18	11
302.11	38		302.39	38		302.14	8		307.19	5
302.12	77		302.39	21		302.14	2		307.19	3
302.12	93		302.4	19		302.15	40		307.2	19
302.13	59		302.41	5		302.16	72		307.21	0
302.14	36		302.41	16		302.17	31		307.23	0
302.14	42		302.42	0		302.17	1		307.24	4
302.15	35		302.43	1		302.18	9		307.24	15
302.16	57		302.44	13		302.19	23		307.25	6
302.17	95		302.44	23		302.19	10		307.26	30
302.17	103		302.45	0		302.2	14		307.26	6
302.18	50		302.46	0		302.21	27		307.27	30
302.19	15		302.47	1		302.22	12		307.28	0
302.19	22		302.48	11		302.22	0		307.48	0
302.2	30		302.49	22		302.23	0		307.49	13
302.21	11		302.49	33		302.24	15		307.49	6
302.22	72		302.5	31		302.24	28		307.5	0
302.22	30		302.51	9		302.25	14		307.63	0
302.23	38		302.51	13		302.26	1		307.64	20
302.24	44		302.52	0		302.26	0		307.64	7
302.24	42		302.53	1		302.27	0		307.65	0
302.25	24		302.54	7		302.28	30		307.66	11
302.26	2		302.54	9		302.29	31		307.67	5
302.26	6		302.55	0		302.29	21		307.67	0
302.27	117		302.62	0		302.3	12		307.74	0
302.28	89		302.63	4		302.31	7		307.75	6
302.29	19		302.63	24		302.31	26		307.76	11
302.29	6		302.64	16		302.32	46		307.77	0
302.3	87		302.65	0		302.33	42		307.9	0
302.31	70		302.66	1		302.34	31		307.9	26
302.31	43		302.66	7		302.34	11		307.91	0
302.32	84		302.67	11		302.35	0		308	0
302.33	55		302.68	12		302.36	0		308.01	25
302.34	32		302.68	20		302.36	3		308.02	6
302.34	91		302.69	0		302.37	18		308.02	0
302.35	36		302.7	6		302.38	21		308.13	0
302.36	3		302.71	11		302.39	10		308.14	3
302.36	5		302.71	7		302.39	2		308.15	19
302.37	69		302.72	9		302.4	9		308.15	0
302.38	57		302.73	0		302.41	19		308.19	0
302.39	53		302.73	11		302.41	8		308.2	5
302.39	75		302.74	43		302.42	24		308.2	11
302.4	17		302.75	9		302.43	49		308.21	0
302.41	25		302.76	0		302.44	21		308.22	0
302.41	54		302.76	0		302.44	0		308.23	17
302.42	76		302.77	3		302.49	0		308.23	0
302.43	34		302.78	21		302.5	19		308.24	0
302.44	5		302.78	30		302.51	31		308.25	26
302.44	59		302.79	21		302.51	11		308.25	10
302.45	55		302.8	38		302.52	0		308.26	0
302.46	10		302.81	1		302.54	0		308.4	0
302.46	0		302.81	1		302.54	4		308.41	13
302.47	26		302.82	21		302.55	16		308.41	5
302.48	69		302.83	47		302.56	18		308.42	0
302.49	42		302.83	9		302.56	81		308.91	0
302.49	26		302.84	0		302.57	115		308.92	15
302.5	18		302.85	2		302.58	65		308.92	23
302.51	52		302.86	15		302.59	59		308.93	0
302.51	60		302.86	13		302.59	48		309.02	0
302.52	65		302.87	16		302.6	11		309.03	17
302.53	83		302.88	18		302.61	0		309.04	23
302.54	10		302.88	6		302.61	3		309.05	2
302.54	0		302.89	39		302.62	22		309.05	0
302.55	5		302.9	22		302.63	21		309.15	0
302.56	43		302.91	15		302.63	34		309.16	5
302.56	76		302.91	0		302.64	63		309.17	11
302.57	19		302.92	0		302.65	29		309.17	0
302.58	22		302.93	7		302.66	3		309.18	0
302.59	78		302.93	43		302.66	39		309.19	20
302.59	37		302.94	25		302.67	64		309.2	0
302.6	32		302.95	23		302.68	53		309.2	0
302.61	31		302.96	36		302.68	60		309.21	17
302.61	14		302.96	17		302.69	62		309.22	0
302.62	19		302.97	9		302.7	31		309.24	0
302.63	17		302.98	0		302.71	6		309.25	11
302.63	18		302.98	0		302.71	0		309.25	6
302.64	18		302.99	6		302.75	0		309.26	0
302.65	2		303	18		302.76	24		309.46	0
302.66	11		303.01	0		302.76	25		309.47	3
302.66	14		303.01	6		302.77	4		309.48	22
302.67	9		303.02	40		302.78	41		309.48	1
302.68	1		303.03	37		302.78	71		309.49	0
302.68	6		303.03	11		302.79	34		309.8	0
302.69	18		303.04	24		302.8	16		309.81	17
302.7	38		303.05	63		302.81	22		309.82	1
302.71	33		303.05	14		302.81	11		309.82	0
302.71	46		303.06	15		302.82	34		309.94	0
302.72	54		303.07	30		302.83	45		309.94	12
302.73	43		303.08	7		302.83	44		309.95	7
302.73	69		303.08	13		302.84	65		309.96	0
302.74	43		303.09	0		302.85	101		310.08	0
302.75	32		303.1	0		302.86	34		310.09	19
302.76	23		303.1	7		302.86	17		310.1	1
302.76	73		303.11	21		302.87	19		310.1	0
302.77	21		303.12	16		302.88	22		310.12	0
302.78	16		303.13	0		302.88	29		310.12	12
302.78	31		303.19	0		302.89	20		310.13	5
302.79	27		303.2	1		302.9	18		310.14	0
302.8	43		303.2	9		302.91	26		310.16	0
302.81	24		303.21	17		302.91	31		310.17	2
302.81	15		303.22	26		302.92	24		310.18	19
302.82	24		303.23	23		302.93	18		310.18	1
302.83	3		303.23	10		302.93	9		310.19	0
302.83	7		303.24	2		302.94	13		310.2	0
302.84	34		303.25	12		302.95	19		310.2	3
302.85	6		303.25	12		302.96	23		310.21	14
302.86	5		303.26	19		302.96	18		310.22	1
302.86	55		303.27	55		302.97	18		310.23	9
302.87	33		303.28	0		302.98	9		310.23	9
302.88	60		303.3	0		302.98	25		310.24	0
302.88	59		303.31	3		302.99	40		310.6	0
302.89	25		303.32	19		303	54		310.61	4
302.9	79		303.33	5		303.01	35		310.61	34
302.91	69		303.33	21		303.01	15		310.62	4
302.91	96		303.34	11		303.02	8		310.63	0
302.92	42		303.35	0		303.03	0		310.74	0
302.93	45		303.39	0		303.04	0		310.75	18
302.93	52		303.4	6		303.05	8		310.76	2
302.94	40		303.4	14		303.05	19		310.77	0
302.95	20		303.41	0		303.06	9		310.77	4
302.96	50		303.42	3		303.07	0		310.78	17
302.96	70		303.43	18		303.08	0		310.79	12
302.97	95		303.43	0		303.08	17		310.8	1
302.98	43		303.44	2		303.09	31		310.8	0
302.98	32		303.45	22		303.1	21		311.05	0
302.99	29		303.45	10		303.1	6		311.06	25
303	73		303.46	13		303.11	6		311.07	11
303.01	41		303.47	33		303.12	15		311.08	0
303.01	50		303.48	20		303.13	7		311.08	0
303.02	7		303.48	7		303.13	0		311.09	10
303.03	37		303.49	0		303.14	8		311.1	6
303.03	40		303.5	0		303.15	19		311.11	0
303.04	42		303.5	3		303.15	18		311.16	0
303.05	107		303.51	19		303.16	8		311.16	10
303.05	34		303.52	6		303.17	11		311.17	6
303.06	95		303.53	11		303.18	7		311.18	0
303.07	31		303.53	5		303.18	0		311.22	0
303.08	39		303.54	0		303.21	0		311.23	15
303.08	16		303.55	0		303.22	4		311.24	2
303.09	29		303.56	1		303.23	21		311.24	0
303.1	34		303.57	14		303.23	25		311.29	0
303.1	41		303.58	5		303.24	14		311.29	32
303.11	7		303.58	15		303.25	25		311.3	5
303.12	0		303.59	0		303.25	52		311.31	0
303.13	4		303.6	0		303.26	38		311.43	0
303.13	92		303.6	3		303.27	16		311.44	5
303.14	52		303.61	21		303.28	52		311.44	11
303.15	61		303.62	7		303.28	49		311.45	6
303.15	13		303.62	0		303.29	11		311.46	11
303.16	16		303.65	0		303.3	10		311.47	1
303.17	18		303.65	3		303.3	24		311.47	0
303.18	27		303.66	19		303.31	30		311.55	0
303.18	24		303.67	0		303.32	28		311.56	21
303.19	37		303.67	1		303.33	25		311.57	4
303.2	46		303.68	13		303.33	17		311.57	0
303.2	47		303.69	14		303.34	17		311.72	0
303.21	31		303.7	16		303.35	14		311.73	15
303.22	38		303.7	26		303.35	3		311.73	2
303.23	82		303.71	7		303.36	0		311.74	0
303.23	84		303.72	2		303.37	0		311.8	0
303.24	66		303.72	12		303.38	5		311.81	3
303.25	22		303.73	4		303.38	14		311.81	13
303.25	25		303.74	21		303.39	14		311.82	2
303.26	16		303.75	63		303.4	20		311.83	0
303.27	8		303.75	12		303.4	12		312.04	0
303.28	22		303.76	0		303.41	0		312.05	16
303.28	28		303.8	0		303.43	0		312.06	7
303.29	25		303.8	2		303.43	18		312.07	14
303.3	24		303.81	17		303.44	41		312.07	3
303.3	61		303.82	11		303.45	32		312.08	0
303.31	55		303.82	5		303.45	67		312.09	0
303.32	16		303.83	0		303.46	54		312.1	11
303.33	8		303.85	0		303.47	26		312.11	6
303.33	70		303.86	4		303.48	21		312.12	0
303.34	39		303.87	29		303.48	16		312.17	0
303.35	61		303.87	3		303.49	11		312.18	9
303.35	19		303.88	0		303.5	32		312.19	16
303.36	10		303.89	2		303.5	40		312.2	8
303.37	7		303.9	16		303.51	31		312.2	1
303.38	13		303.9	16		303.52	18		312.21	0
303.38	27		303.91	38		303.53	10		312.41	0
303.39	10		303.92	28		303.53	17		312.42	18
303.4	10		303.92	7		303.54	9		312.43	9
303.4	2		303.93	16		303.55	21		312.43	1
303.41	34		303.94	0		303.55	16		312.44	0
303.42	86		303.97	0		303.56	3		312.85	0
303.43	49		303.98	2		303.57	16		312.86	2
303.43	29		303.99	31		303.58	17		312.87	17
303.44	57		304	66		303.58	5		312.88	4
303.45	71		304	26		303.59	9		312.88	0
303.45	62		304.01	0		303.6	12		312.93	0
303.46	31		304.02	0		303.6	17		312.93	9
303.47	11		304.03	9		303.61	44		312.94	7
303.48	62		304.04	26		303.62	42		312.95	1
303.48	49		304.05	10		303.62	17		312.96	0
303.49	40		304.05	12		303.63	4		313.21	0
303.5	7		304.06	1		303.64	0		313.22	9
303.5	0		304.07	11		303.67	0		313.22	7
303.51	51		304.07	5		303.68	6		313.23	1
303.52	45		304.08	4		303.69	15		313.24	0
303.53	33		304.09	28		303.7	15		313.27	0
303.53	5		304.1	28		303.7	31		313.27	9
303.54	0		304.1	37		303.71	19		313.28	7
303.55	0		304.11	13		303.72	0		313.29	10
303.56	29		304.12	16		303.72	0		313.3	7
303.57	77		304.12	0		303.73	11		313.3	23
303.58	49		304.13	2		303.74	16		313.31	10
303.58	32		304.14	19		303.75	13		313.32	1
303.59	42		304.15	10		303.75	38		313.32	0
303.6	52		304.15	45		303.76	56		313.43	0
303.6	52		304.16	14		303.77	39		313.43	4
303.61	62		304.17	2		303.77	12		313.44	10
303.62	45		304.17	14		303.78	2		313.45	2
303.62	53		304.18	5		303.79	11		313.45	0
303.63	33		304.19	6		303.8	7		313.8	0
303.64	38		304.2	11		303.8	0		313.81	10
303.65	26		304.2	0		303.81	0		313.82	7
303.65	9		304.21	0		303.82	3		313.82	11
303.66	23		304.22	2		303.82	22		313.83	7
303.67	31		304.22	15		303.83	37		313.84	1
303.67	83		304.23	1		303.84	19		313.85	0
303.68	59		304.24	13		303.85	36		314.21	0
303.69	16		304.25	20		303.85	27		314.22	8
303.7	17		304.25	1		303.86	0		314.22	7
303.7	30		304.26	20		303.87	6		314.23	1
303.71	67		304.27	1		303.87	9		314.24	0
303.72	36		304.27	15		303.88	37		314.64	0
303.72	23		304.28	22		303.89	28		314.65	2
303.73	15		304.29	31		303.9	10		314.66	12
303.74	16		304.3	25		303.9	14		314.67	4
303.75	68		304.3	25		303.91	18		314.67	0
303.75	60		304.31	5		303.92	20		314.68	0
303.76	55		304.32	0		303.92	36		314.69	13
303.77	57		304.33	0		303.93	33		314.69	16
303.77	125		304.34	1		303.94	10		314.7	4
303.78	64		304.35	23		303.95	13		314.71	0
303.79	8		304.35	42		303.95	27		314.85	0
303.8	11		304.36	28		303.96	57		314.86	2
303.8	39		304.37	28		303.97	76		314.87	14
303.81	39		304.37	13		303.97	33		314.88	6
303.82	12		304.38	0		303.98	6		314.88	0
303.82	30		304.4	0		303.99	28		314.91	0
303.83	46		304.4	15		304	34		314.91	4
303.84	26		304.41	3		304	15		314.92	10
303.85	36		304.42	0		304.01	2		314.93	3
303.85	26		304.42	3		304.02	18		314.93	0
303.86	19		304.43	30		304.02	36		314.94	0
303.87	34		304.44	39		304.03	16		314.95	13
303.87	48		304.45	0		304.04	0		314.96	7
303.88	88		304.47	0		304.05	10		314.96	0
303.89	108		304.47	5		304.05	14		314.99	0
303.9	81		304.48	14		304.06	48		315	4
303.9	100		304.49	0		304.07	62		315.01	10
303.91	121		304.5	1		304.07	48		315.01	3
303.92	107		304.5	18		304.08	92		315.02	0
303.92	68		304.51	12		304.09	80		315.03	5
303.93	36		304.52	20		304.1	24		315.04	10
303.94	27		304.52	6		304.1	11		315.04	3
303.95	49		304.53	13		304.11	28		315.05	0
303.95	37		304.54	10		304.12	22		315.15	0
303.96	51		304.55	15		304.12	1		315.16	2
303.97	37		304.55	0		304.13	0		315.17	27
303.97	34		304.56	1		304.15	0		315.17	18
303.98	57		304.57	9		304.16	5		315.18	3
303.99	102		304.57	9		304.17	9		315.19	0
304	50		304.58	9		304.17	8		315.2	0
304	15		304.59	8		304.18	44		315.2	12
304.01	38		304.6	5		304.19	34		315.21	18
304.02	89		304.6	25		304.2	0		315.22	5
304.02	33		304.61	0		304.2	2		315.22	0
304.03	16		304.62	1		304.21	24		315.25	0
304.04	24		304.62	18		304.22	12		315.26	12
304.05	30		304.63	39		304.22	21		315.27	5
304.05	52		304.64	6		304.23	40		315.28	0
304.06	51		304.65	47		304.24	54		315.33	0
304.07	21		304.65	0		304.25	43		315.33	5
304.07	35		304.67	0		304.25	12		315.34	10
304.08	43		304.67	4		304.26	18		315.35	3
304.09	11		304.68	22		304.27	38		315.36	22
304.1	68		304.69	0		304.27	18		315.36	18
304.1	28		304.71	0		304.28	11		315.37	15
304.11	38		304.72	16		304.29	24		315.38	5
304.12	43		304.72	6		304.3	27		315.38	14
304.12	40		304.73	25		304.3	51		315.39	9
304.13	33		304.74	25		304.31	37		315.4	11
304.14	21		304.75	19		304.32	3		315.41	4
304.15	40		304.75	17		304.32	0		315.41	0
304.15	48		304.76	0		304.33	0		315.63	0
304.16	18		304.77	2		304.34	3		315.64	1
304.17	40		304.77	22		304.35	19		315.65	19
304.17	20		304.78	62		304.35	13		315.65	9
304.18	14		304.79	0		304.36	10		315.66	0
304.19	17		304.84	0		304.37	9		315.75	0
304.2	15		304.85	1		304.37	26		315.75	2
304.2	22		304.85	10		304.38	31		315.76	11
304.21	4		304.86	10		304.39	8		315.77	5
304.22	3		304.87	16		304.4	8		315.78	0
304.22	60		304.87	6		304.4	15		315.86	0
304.23	69		304.88	6		304.41	10		315.86	11
304.24	44		304.89	17		304.42	65		315.87	6
304.25	46		304.9	26		304.42	72		315.88	0
304.25	72		304.9	32		304.43	30		316.13	0
304.26	31		304.91	65		304.44	56		316.13	7
304.27	44		304.92	10		304.45	44		316.14	8
304.27	47		304.92	0		304.45	17		316.15	2
304.28	23		304.95	0		304.46	12		316.15	0
304.29	18		304.95	3		304.47	5		316.16	18
304.3	18		304.96	35		304.47	21		316.17	11
304.3	34		304.97	11		304.48	22		316.18	0
304.31	71		304.97	6		304.49	6		316.18	7
304.32	48		304.98	10		304.5	3		316.19	8
304.32	28		304.99	6		304.5	18		316.2	2
304.33	7		305	35		304.51	15		316.21	0
304.34	11		305	35		304.52	20		316.23	0
304.35	45		305.01	48		304.52	27		316.23	4
304.35	38		305.02	18		304.53	16		316.24	18
304.36	40		305.02	67		304.54	13		316.25	13
304.37	18		305.03	25		304.55	20		316.26	2
304.37	20		305.04	29		304.55	15		316.26	8
304.38	26		305.05	2		304.56	3		316.27	8
304.39	36		305.05	33		304.57	26		316.28	1
304.4	25		305.06	9		304.57	8		316.29	0
304.4	31		305.07	16		304.58	0		316.45	0
304.41	6		305.07	2		304.59	0		316.45	11
304.42	46		305.08	3		304.6	1		316.46	6
304.42	16		305.09	31		304.6	12		316.47	0
304.43	2		305.1	5		304.61	9		316.66	0
304.44	46		305.1	6		304.62	5		316.67	11
304.45	82		305.11	37		304.62	9		316.68	9
304.45	37		305.12	10		304.63	4		316.69	1
304.46	31		305.12	0		304.64	8		316.69	6
304.47	79		305.13	7		304.65	18		316.7	9
304.47	41		305.14	33		304.65	26		316.71	3
304.48	25		305.15	24		304.66	35		316.72	0
304.49	15		305.15	0		304.67	26		316.82	0
304.5	23		305.16	1		304.67	18		316.82	4
304.5	61		305.17	16		304.68	32		316.83	10
304.51	19		305.17	2		304.69	36		316.84	11
304.52	14		305.18	0		304.7	75		316.85	9
304.52	26		305.19	0		304.7	86		316.85	3
304.53	48		305.2	6		304.71	40		316.86	0
304.54	48		305.2	11		304.72	10		316.87	3
304.55	33		305.21	0		304.72	4		316.88	10
304.55	19		305.22	0		304.73	13		316.88	5
304.56	31		305.23	4		304.74	36		316.89	0
304.57	72		305.24	27		304.75	45		316.97	0
304.57	48		305.25	71		304.75	21		316.98	2
304.58	20		305.25	46		304.76	9		316.98	10
304.59	12		305.26	9		304.77	15		316.99	15
304.6	7		305.27	18		304.77	14		317	7
304.6	24		305.27	0		304.78	21		317.01	0
304.61	33		305.3	0		304.79	26		317.01	0
304.62	49		305.3	1		304.8	30		317.02	18
304.62	20		305.31	17		304.8	102		317.03	15
304.63	28		305.32	24		304.81	84		317.04	2
304.64	40		305.32	29		304.82	21		317.04	0
304.65	26		305.33	19		304.82	13		317.12	0
304.65	14		305.34	3		304.83	3		317.12	7
304.66	46		305.35	6		304.84	9		317.13	8
304.67	30		305.35	21		304.85	7		317.14	2
304.67	17		305.36	33		304.85	23		317.14	0
304.68	10		305.37	9		304.86	25		317.17	0
304.69	46		305.37	7		304.87	11		317.18	10
304.7	63		305.38	31		304.87	29		317.19	7
304.7	32		305.39	10		304.88	36		317.2	10
304.71	58		305.4	14		304.89	12		317.2	7
304.72	32		305.4	0		304.9	0		317.21	0
304.72	25		305.45	0		304.9	2		317.23	0
304.73	69		305.45	6		304.91	10		317.24	11
304.74	58		305.46	19		304.92	18		317.25	7
304.75	41		305.47	5		304.92	19		317.25	0
304.75	17		305.47	16		304.93	19		317.28	0
304.76	27		305.48	13		304.94	24		317.28	7
304.77	12		305.49	8		304.95	14		317.29	8
304.77	29		305.5	0		304.95	11		317.3	2
304.78	18		305.5	5		304.96	12		317.31	0
304.79	33		305.51	35		304.97	3		317.71	0
304.8	47		305.52	8		304.97	12		317.72	5
304.8	23		305.52	14		304.98	40		317.73	13
304.81	39		305.53	0		304.99	60		317.74	6
304.82	34		305.55	0		305	65		317.74	3
304.82	59		305.55	4		305	62		317.75	11
304.83	26		305.56	46		305.01	31		317.76	6
304.84	33		305.57	26		305.02	15		317.76	0
304.85	51		305.57	23		305.02	18		318	0
304.85	54		305.58	26		305.03	16		318.01	3
304.86	31		305.59	0		305.04	14		318.01	9
304.87	32		305.6	0		305.05	25		318.02	5
304.87	30		305.6	1		305.05	33		318.03	0
304.88	19		305.61	16		305.06	16		318.06	0
304.89	23		305.62	26		305.07	9		318.06	5
304.9	42		305.62	4		305.07	21		318.07	12
304.9	16		305.63	22		305.08	19		318.08	7
304.91	13		305.64	19		305.09	13		318.09	14
304.92	54		305.65	6		305.1	15		318.09	10
304.92	33		305.65	32		305.1	14		318.1	0
304.93	7		305.66	0		305.11	21		318.11	7
304.94	25		305.67	0		305.12	40		318.11	10
304.95	63		305.68	7		305.12	37		318.12	3
304.95	47		305.69	48		305.13	43		318.13	0
304.96	17		305.7	18		305.14	50		318.14	10
304.97	66		305.7	2		305.15	33		318.14	9
304.97	23		305.71	1		305.15	16		318.15	9
304.98	13		305.72	13		305.16	2		318.16	8
304.99	21		305.72	13		305.17	0		318.17	3
305	22		305.73	17		305.2	0		318.17	21
305	29		305.74	9		305.2	10		318.18	15
305.01	32		305.75	52		305.21	34		318.19	0
305.02	30		305.75	0		305.22	57		318.22	0
305.02	24		305.8	0		305.22	71		318.22	15
305.03	73		305.8	2		305.23	43		318.23	26
305.04	94		305.81	36		305.24	26		318.24	10
305.05	52		305.82	19		305.25	52		318.25	0
305.05	44		305.82	5		305.25	70		318.25	0
305.06	89		305.83	0		305.26	49		318.26	2
305.07	73		305.85	0		305.27	57		318.27	9
305.07	56		305.85	2		305.27	38		318.28	6
305.08	38		305.86	23		305.28	16		318.28	0
305.09	19		305.87	1		305.29	25		318.29	6
305.1	21		305.87	0		305.3	9		318.3	10
305.1	13		305.89	0		305.3	17		318.3	11
305.11	28		305.9	3		305.31	46		318.31	6
305.12	32		305.9	21		305.32	52		318.32	0
305.12	74		305.91	0		305.32	36		318.39	0
305.13	24		305.92	6		305.33	14		318.4	6
305.14	7		305.92	11		305.34	3		318.41	8
305.15	18		305.93	0		305.35	18		318.41	11
305.15	25		305.94	0		305.35	26		318.42	9
305.16	102		305.95	11		305.36	14		318.43	4
305.17	108		305.95	5		305.37	15		318.44	9
305.17	36		305.96	0		305.37	13		318.44	5
305.18	9		305.97	11		305.38	2		318.45	0
305.19	16		305.97	12		305.39	0		318.84	0
305.2	5		305.98	61		305.4	0		318.84	7
305.2	7		305.99	58		305.4	18		318.85	9
305.21	62		306	0		305.41	22		318.86	2
305.22	40		306	9		305.42	13		318.87	0
305.22	27		306.01	28		305.42	29		319.01	0
305.23	15		306.02	1		305.43	20		319.01	9
305.24	56		306.02	21		305.44	8		319.02	18
305.25	46		306.03	11		305.45	21		319.03	8
305.25	97		306.04	5		305.45	12		319.03	0
305.26	84		306.05	0		305.46	5		319.25	0
305.27	79		306.07	0		305.47	31		319.25	4
305.27	37		306.07	3		305.47	39		319.26	9
305.28	32		306.08	47		305.48	22		319.27	9
305.29	18		306.09	6		305.49	9		319.28	9
305.3	31		306.1	24		305.5	11		319.28	5
305.3	58		306.1	1		305.5	11		319.29	0
305.31	41		306.11	15		305.51	13		319.39	0
305.32	56		306.12	8		305.52	24		319.39	7
305.32	62		306.12	25		305.52	19		319.4	11
305.33	70		306.13	0		305.53	8		319.41	3
305.34	39		306.14	6		305.54	0		319.41	0
305.35	30		306.15	11		305.55	0		319.46	0
305.35	15		306.15	0		305.56	35		319.47	9
305.36	75		306.16	1		305.57	47		319.47	10
305.37	71		306.17	37		305.57	11		319.48	0
305.37	29		306.18	17		305.58	0		319.6	0
305.38	39		306.18	19		305.59	0		319.6	7
305.39	26		306.19	21		305.6	11		319.61	13
305.4	20		306.2	9		305.6	13		319.62	5
305.4	51		306.2	1		305.61	19		319.63	0
305.41	36		306.21	17		305.62	29		319.66	0
305.42	23		306.22	4		305.62	14		319.66	5
305.42	34		306.23	14		305.63	2		319.67	9
305.43	14		306.23	1		305.64	0		319.68	3
305.44	23		306.24	25		305.65	14		319.69	0
305.45	45		306.25	6		305.65	16		319.73	0
305.45	30		306.25	0		305.66	3		319.74	2
305.46	16		306.26	11		305.67	49		319.74	19
305.47	62		306.27	9		305.67	87		319.75	18
305.47	24		306.28	24		305.68	38		319.76	0
305.48	43		306.28	15		305.69	1		319.89	0
305.49	74		306.29	28		305.7	8		319.9	2
305.5	73		306.3	13		305.7	35		319.9	8
305.5	129		306.3	0		305.71	37		319.91	6
305.51	43		306.31	1		305.72	11		319.92	0
305.52	36		306.32	17		305.72	9		320.01	0
305.52	35		306.33	21		305.73	12		320.02	5
305.53	33		306.33	16		305.74	15		320.03	9
305.54	70		306.34	23		305.75	32		320.04	3
305.55	68		306.35	11		305.75	25		320.04	0
305.55	86		306.35	0		305.76	5		320.16	0
305.56	97		306.36	1		305.77	2		320.17	8
305.57	58		306.37	28		305.77	9		320.18	32
305.57	31		306.38	39		305.78	9		320.18	34
305.58	18		306.38	0		305.79	8		320.19	9
305.59	42		306.39	0		305.8	6		320.2	9
305.6	63		306.4	1		305.8	0		320.2	7
305.6	34		306.4	21		305.81	13		320.21	0
305.61	5		306.41	20		305.82	26		320.22	5
305.62	28		306.42	16		305.82	13		320.23	9
305.62	47		306.43	8		305.83	0		320.23	3
305.63	17		306.43	0		305.84	2		320.24	0
305.64	1		306.45	0		305.85	8		320.73	0
305.65	14		306.45	11		305.85	6		320.74	2
305.65	25		306.46	5		305.86	0		320.75	8
305.66	52		306.47	7		305.87	12		320.75	6
305.67	38		306.48	13		305.87	36		320.76	0
305.67	14		306.48	0		305.88	25		320.87	0
305.68	12		306.49	1		305.89	0		320.88	6
305.69	46		306.5	16		305.9	21		320.89	10
305.7	91		306.5	1		305.9	27		320.89	2
305.7	59		306.51	43		305.91	5		320.9	0
305.71	25		306.52	39		305.92	0		320.91	0
305.72	38		306.53	3		305.95	0		320.92	18
305.72	29		306.53	0		305.96	26		320.92	27
305.73	14		306.54	1		305.97	68		320.93	4
305.74	10		306.55	17		305.97	44		320.94	0
305.75	17		306.55	2		305.98	7		321	0
305.75	5		306.56	0		305.99	25		321.01	2
305.76	0		306.58	0		306	29		321.02	23
305.77	31		306.58	1		306	11		321.03	27
305.77	65		306.59	26		306.01	0		321.03	0
305.78	53		306.6	55		306.02	16		321.07	0
305.79	76		306.6	0		306.02	20		321.08	1
305.8	55		306.61	1		306.03	3		321.08	36
305.8	33		306.62	31		306.04	0		321.09	48
305.81	82		306.63	5		306.05	19		321.1	0
305.82	73		306.63	0		306.05	26		321.25	0
305.82	17		306.64	1		306.06	6		321.25	7
305.83	13		306.65	21		306.07	9		321.26	15
305.84	5		306.65	1		306.07	12		321.27	12
305.85	4		306.66	42		306.08	2		321.27	11
305.85	49		306.67	0		306.09	3		321.28	8
305.86	63		306.68	0		306.1	14		321.29	0
305.87	52		306.69	5		306.1	21		321.55	0
305.87	38		306.7	85		306.11	39		321.56	2
305.88	9		306.7	115		306.12	41		321.57	8
305.89	13		306.71	34		306.12	48		321.58	7
305.9	31		306.72	0		306.13	45		321.58	0
305.9	28		306.73	15		306.14	38		321.81	0
305.91	18		306.73	52		306.15	36		321.82	4
305.92	66		306.74	33		306.15	21		321.82	9
305.92	34		306.75	0		306.16	24		321.83	3
305.93	29		306.76	23		306.17	6		321.84	0
305.94	51		306.76	22		306.18	0		321.85	4
305.95	81		306.77	5		306.18	4		321.85	9
305.95	62		306.78	0		306.19	9		321.86	3
305.96	39		306.85	0		306.2	5		321.87	0
305.97	26		306.86	19		306.2	0		321.91	0
305.97	45		306.86	36		306.21	0		321.91	5
305.98	53		306.87	30		306.22	1		321.92	11
305.99	14		306.88	0		306.23	10		321.93	4
306	24		306.88	7		306.23	14		321.93	0
306	55		306.89	45		306.24	12		322.27	0
306.01	40		306.9	43		306.25	41		322.27	6
306.02	29		306.91	10		306.25	59		322.28	13
306.02	44		306.91	15		306.26	36		322.29	19
306.03	52		306.92	0		306.27	30		322.29	25
306.04	57		306.95	0		306.28	34		322.3	0
306.05	91		306.96	17		306.28	60		322.31	1
306.05	69		306.96	2		306.29	52		322.32	8
306.06	27		306.97	0		306.3	11		322.32	8
306.07	22		306.99	0		306.3	4		322.33	0
306.07	37		307	1		306.31	18		322.4	0
306.08	84		307.01	39		306.32	14		322.4	4
306.09	48		307.01	22		306.33	21		322.41	10
306.1	49		307.02	12		306.33	38		322.42	3
306.1	45		307.03	17		306.34	18		322.43	0
306.11	27		307.03	0		306.35	23		322.71	0
306.12	19		307.04	3		306.35	38		322.72	1
306.12	16		307.05	20		306.36	36		322.73	12
306.13	42		307.06	6		306.37	22		322.74	22
306.14	23		307.06	30		306.38	14		322.74	3
306.15	35		307.07	0		306.38	18		322.75	0
306.15	45		307.08	9		306.39	24		322.77	0
306.16	32		307.08	9		306.4	25		322.78	12
306.17	30		307.09	6		306.4	7		322.79	30
306.18	56		307.1	32		306.41	12		322.79	13
306.18	24		307.11	0		306.42	23		322.8	0
306.19	22		307.11	0		306.43	13		322.91	0
306.2	99		307.12	45		306.43	2		322.92	1
306.2	85		307.13	59		306.44	8		322.93	11
306.21	39		307.14	45		306.45	23		322.93	16
306.22	128		307.14	4		306.45	26		322.94	0
306.23	113		307.15	25		306.46	16		323	0
306.23	54		307.16	28		306.47	21		323.01	5
306.24	75		307.16	6		306.48	14		323.01	12
306.25	61		307.17	11		306.48	0		323.02	0
306.25	57		307.18	20		306.49	0		323.15	0
306.26	31		307.19	16		306.5	4		323.15	5
306.27	95		307.19	87		306.5	19		323.16	13
306.28	90		307.2	4		306.51	17		323.17	9
306.28	61		307.21	0		306.52	7		323.18	32
306.29	42		307.21	14		306.53	10		323.18	36
306.3	36		307.22	14		306.53	3		323.19	0
306.3	38		307.23	1		306.54	0		323.2	3
306.31	18		307.24	25		306.55	1		323.21	10
306.32	9		307.24	13		306.55	10		323.21	4
306.33	2		307.25	66		306.56	45		323.22	0
306.33	0		307.26	26		306.57	52		323.23	0
306.34	29		307.26	16		306.58	37		323.24	3
306.35	41		307.27	25		306.58	24		323.24	10
306.35	17		307.28	0		306.59	22		323.25	4
306.36	3		307.29	9		306.6	13		323.26	0
306.37	25		307.29	23		306.6	15		323.26	0
306.38	18		307.3	5		306.61	15		323.27	5
306.38	35		307.31	3		306.62	32		323.28	13
306.39	39		307.31	20		306.63	43		323.29	5
306.4	33		307.32	31		306.63	23		323.29	16
306.4	38		307.33	36		306.64	9		323.3	11
306.41	63		307.34	0		306.65	22		323.31	4
306.42	47		307.34	15		306.65	15		323.32	0
306.43	44		307.35	36		306.66	0		323.54	0
306.43	23		307.36	1		306.68	0		323.54	5
306.44	4		307.36	13		306.68	1		323.55	12
306.45	6		307.37	47		306.69	19		323.56	0
306.45	49		307.38	17		306.7	21		323.85	0
306.46	44		307.39	10		306.7	1		323.85	4
306.47	33		307.39	65		306.71	10		323.86	11
306.48	21		307.4	66		306.72	18		323.87	6
306.48	46		307.41	28		306.73	12		323.88	10
306.49	41		307.41	37		306.73	5		323.88	4
306.5	69		307.42	7		306.74	13		323.89	0
306.5	41		307.43	22		306.75	27		324.03	0
306.51	17		307.44	0		306.76	13		324.04	1
306.52	4		307.48	0		306.76	0		324.04	7
306.53	20		307.49	11		306.77	13		324.05	8
306.53	23		307.49	5		306.78	34		324.06	0
306.54	49		307.5	1		306.78	37		324.07	0
306.55	46		307.51	44		306.79	37		324.07	3
306.55	89		307.52	0		306.8	32		324.08	12
306.56	72		307.52	27		306.81	49		324.09	11
306.57	75		307.53	176		306.81	68		324.1	0
306.58	56		307.54	17		306.82	26		324.22	0
306.58	40		307.54	0		306.83	5		324.23	1
306.59	62		307.58	0		306.83	11		324.24	11
306.6	54		307.59	11		306.84	4		324.24	23
306.6	25		307.59	37		306.85	8		324.25	0
306.61	31		307.6	8		306.86	10		324.26	0
306.62	60		307.61	0		306.86	2		324.27	5
306.63	61		307.62	2		306.87	16		324.27	15
306.63	60		307.62	35		306.88	17		324.28	0
306.64	48		307.63	14		306.88	7		324.63	0
306.65	15		307.64	40		306.89	17		324.64	1
306.65	1		307.64	0		306.9	12		324.65	8
306.66	37		307.65	47		306.91	28		324.66	10
306.67	76		307.66	39		306.91	34		324.66	0
306.68	85		307.67	0		306.92	3		324.72	0
306.68	46		307.67	9		306.93	5		324.73	3
306.69	16		307.68	9		306.93	9		324.74	11
306.7	7		307.69	0		306.94	3		324.74	3
306.7	17		307.72	0		306.95	0		324.75	0
306.71	54		307.72	26		306.96	0		324.88	0
306.72	67		307.73	22		306.97	13		324.88	2
306.73	68		307.74	5		306.98	37		324.89	11
306.73	48		307.74	0		306.98	25		324.9	11
306.74	100		307.75	20		306.99	12		324.91	10
306.75	70		307.76	4		307	19		324.91	0
306.76	25		307.77	0		307.01	9		324.94	0
306.76	31		307.78	0		307.01	15		324.94	1
306.77	34		307.79	14		307.02	23		324.95	8
306.78	46		307.79	35		307.03	22		324.96	9
306.78	37		307.8	4		307.03	19		324.97	0
306.79	25		307.81	15		307.04	6		325.03	0
306.8	38		307.82	0		307.05	0		325.04	4
306.81	23		307.83	0		307.06	0		325.05	16
306.81	31		307.84	11		307.06	11		325.05	1
306.82	47		307.85	5		307.07	18		325.06	7
306.83	51		307.85	0		307.08	26		325.07	10
306.83	38		307.86	18		307.08	64		325.08	0
306.84	24		307.87	0		307.09	33		325.16	0
306.85	6		307.87	0		307.1	20		325.17	2
306.86	17		307.88	17		307.11	11		325.17	9
306.86	24		307.89	0		307.11	0		325.18	7
306.87	33		307.9	0		307.12	9		325.19	0
306.88	25		307.91	42		307.13	17		325.19	0
306.88	17		307.92	24		307.14	19		325.2	5
306.89	27		307.92	18		307.14	20		325.21	18
306.9	36		307.93	13		307.15	35		325.22	1
306.91	21		307.94	51		307.16	31		325.22	0
306.91	73		307.95	0		307.16	17		325.27	0
306.92	77		307.95	0		307.17	13		325.28	6
306.93	54		307.96	21		307.18	12		325.28	23
306.93	46		307.97	59		307.19	5		325.29	10
306.94	58		307.97	8		307.19	4		325.3	0
306.95	23		307.98	56		307.2	36		325.5	0
306.96	28		307.99	11		307.21	50		325.5	9
306.96	46		308	22		307.21	33		325.51	23
306.97	50		308	28		307.22	20		325.52	0
306.98	37		308.01	41		307.23	0		326.04	0
306.98	28		308.02	26		307.24	0		326.04	3
306.99	9		308.02	0		307.24	2		326.05	17
307	9		308.05	0		307.25	8		326.06	17
307.01	33		308.06	36		307.26	6		326.07	9
307.01	119		308.07	3		307.26	0		326.07	0
307.02	97		308.07	42		307.27	0		326.1	0
307.03	25		308.08	0		307.28	2		326.1	1
307.03	22		308.09	23		307.29	19		326.11	7
307.04	39		308.1	43		307.29	42		326.12	9
307.05	21		308.1	84		307.3	23		326.12	0
307.06	9		308.11	117		307.31	0		326.15	0
307.06	13		308.12	43		307.31	0		326.15	6
307.07	27		308.13	49		307.32	10		326.16	11
307.08	36		308.13	0		307.33	18		326.17	0
307.08	36		308.14	2		307.34	6		326.22	0
307.09	42		308.15	37		307.34	0		326.23	1
307.1	40		308.15	12		307.35	0		326.24	7
307.11	75		308.16	11		307.36	10		326.24	9
307.11	30		308.17	9		307.36	18		326.25	0
307.12	13		308.18	9		307.37	15		326.38	0
307.13	33		308.18	21		307.38	16		326.39	4
307.14	30		308.19	5		307.39	11		326.4	19
307.14	18		308.2	0		307.39	27		326.41	3
307.15	23		308.2	4		307.4	34		326.41	0
307.16	27		308.21	25		307.41	7		326.47	0
307.16	32		308.22	25		307.41	13		326.48	3
307.17	31		308.23	17		307.42	6		326.49	14
307.18	32		308.23	21		307.43	1		326.49	0
307.19	58		308.24	35		307.44	23		326.51	0
307.19	46		308.25	50		307.44	66		326.52	2
307.2	22		308.25	33		307.45	63		326.52	12
307.21	12		308.26	4		307.46	22		326.53	5
307.21	19		308.27	0		307.46	16		326.54	0
307.22	16		308.29	0		307.47	19		326.55	0
307.23	45		308.3	12		307.48	18		326.56	2
307.24	36		308.3	12		307.49	27		326.57	12
307.24	19		308.31	0		307.49	25		326.58	4
307.25	84		308.33	0		307.5	6		326.58	0
307.26	63		308.33	10		307.51	2		326.66	0
307.26	53		308.34	51		307.52	10		326.66	5
307.27	67		308.35	33		307.52	13		326.67	32
307.28	52		308.36	12		307.53	13		326.68	14
307.29	44		308.36	0		307.54	26		326.69	0
307.29	38		308.37	33		307.54	23		326.97	0
307.3	40		308.38	22		307.55	8		326.98	1
307.31	28		308.38	0		307.56	28		326.98	9
307.31	24		308.39	0		307.57	54		326.99	17
307.32	8		308.4	10		307.57	39		327	0
307.33	3		308.41	32		307.58	0		327.03	0
307.34	114		308.41	25		307.59	0		327.03	9
307.34	102		308.42	11		307.6	5		327.04	55
307.35	95		308.43	6		307.61	22		327.05	17
307.36	80		308.43	11		307.62	20		327.06	0
307.36	30		308.44	0		307.62	0		327.13	0
307.37	18		308.46	0		307.64	0		327.14	5
307.38	21		308.47	55		307.64	5		327.15	14
307.39	55		308.48	25		307.65	9		327.15	0
307.39	51		308.48	42		307.66	7		327.16	2
307.4	31		308.49	22		307.67	20		327.17	15
307.41	66		308.5	0		307.67	30		327.17	17
307.41	89		308.51	0		307.68	27		327.18	15
307.42	39		308.51	19		307.69	23		327.19	0
307.43	13		308.52	26		307.69	24		327.2	0
307.44	15		308.53	5		307.7	37		327.21	4
307.44	24		308.53	4		307.71	26		327.22	31
307.45	51		308.54	31		307.72	24		327.23	19
307.46	33		308.55	0		307.72	38		327.23	15
307.46	22		308.56	0		307.73	17		327.24	18
307.47	23		308.56	28		307.74	12		327.25	0
307.48	34		308.57	2		307.74	40		327.34	0
307.49	27		308.58	0		307.75	29		327.34	1
307.49	29		308.58	14		307.76	12		327.35	12
307.5	31		308.59	12		307.77	15		327.36	4
307.51	24		308.6	0		307.77	2		327.37	0
307.52	36		308.62	0		307.78	11		327.43	0
307.52	73		308.63	13		307.79	11		327.44	1
307.53	55		308.64	41		307.79	0		327.45	11
307.54	47		308.64	5		307.8	16		327.46	6
307.54	48		308.65	12		307.81	21		327.46	0
307.55	46		308.66	25		307.82	36		327.89	0
307.56	22		308.66	21		307.82	49		327.89	5
307.57	4		308.67	28		307.83	0		327.9	14
307.57	28		308.68	3		307.84	1		327.91	6
307.58	27		308.69	0		307.85	12		327.92	10
307.59	9		308.69	3		307.85	24		327.92	0
307.59	18		308.7	16		307.86	18		328.06	0
307.6	14		308.71	0		307.87	9		328.06	1
307.61	26		308.71	0		307.87	11		328.07	16
307.62	27		308.72	28		307.88	15		328.08	2
307.62	68		308.73	8		307.89	9		328.09	0
307.63	95		308.74	0		307.9	5		328.1	0
307.64	66		308.74	1		307.9	0		328.11	4
307.64	36		308.75	27		307.91	0		328.12	24
307.65	55		308.76	0		307.92	1		328.12	17
307.66	57		308.76	0		307.92	13		328.13	12
307.67	40		308.77	11		307.93	18		328.14	0
307.67	22		308.78	6		307.94	15		328.18	0
307.68	31		308.79	20		307.95	14		328.19	1
307.69	32		308.79	1		307.95	13		328.2	18
307.69	35		308.8	16		307.96	21		328.2	22
307.7	31		308.81	36		307.97	20		328.21	35
307.71	63		308.81	0		307.97	40		328.22	58
307.72	68		308.82	0		307.98	56		328.23	20
307.72	50		308.83	5		307.99	36		328.23	11
307.73	26		308.84	11		308	11		328.24	11
307.74	39		308.84	0		308	7		328.25	6
307.74	31		308.85	24		308.01	0		328.26	21
307.75	28		308.86	24		308.02	1		328.26	12
307.76	51		308.87	5		308.02	14		328.27	0
307.77	63		308.87	73		308.03	29		328.52	0
307.77	36		308.88	48		308.04	37		328.53	9
307.78	14		308.89	16		308.05	46		328.54	12
307.79	28		308.89	8		308.05	26		328.55	0
307.79	23		308.9	13		308.06	8		328.55	0
307.8	31		308.91	22		308.07	21		328.56	11
307.81	50		308.92	10		308.07	41		328.57	5
307.82	43		308.92	17		308.08	51		328.57	0
307.82	46		308.93	0		308.09	20		328.92	0
307.83	41		308.97	0		308.1	1		328.92	5
307.84	33		308.97	18		308.1	14		328.93	13
307.85	98		308.98	11		308.11	29		328.94	0
307.85	102		308.99	18		308.12	23		329.02	0
307.86	46		308.99	0		308.13	25		329.03	11
307.87	18		309.02	0		308.13	38		329.03	5
307.87	71		309.02	18		308.14	27		329.04	0
307.88	58		309.03	26		308.15	4		329.06	0
307.89	69		309.04	35		308.15	0		329.07	19
307.9	90		309.05	7		308.16	4		329.08	22
307.9	82		309.05	14		308.17	10		329.09	19
307.91	62		309.06	59		308.18	18		329.09	0
307.92	19		309.07	3		308.18	24		329.1	0
307.92	29		309.07	21		308.19	14		329.11	1
307.93	16		309.08	20		308.2	18		329.12	16
307.94	14		309.09	0		308.2	16		329.12	13
307.95	25		309.1	0		308.21	0		329.13	4
307.95	19		309.1	11		308.22	0		329.14	0
307.96	37		309.11	6		308.23	14		329.15	0
307.97	30		309.12	0		308.23	21		329.16	1
307.97	45		309.12	11		308.24	10		329.17	19
307.98	55		309.13	34		308.25	13		329.18	1
307.99	63		309.14	35		308.25	22		329.18	19
308	65		309.15	10		308.26	36		329.19	32
308	31		309.15	0		308.27	14		329.2	15
308.01	30		309.19	0		308.28	14		329.21	0
308.02	58		309.2	17		308.28	10		329.21	0
308.02	59		309.2	0		308.29	2		329.22	1
308.03	39		309.23	0		308.3	6		329.23	18
308.04	28		309.24	1		308.3	15		329.24	12
308.05	37		309.25	25		308.31	11		329.24	36
308.05	26		309.25	0		308.32	3		329.25	8
308.06	28		309.26	25		308.33	11		329.26	0
308.07	20		309.27	34		308.33	25		329.4	0
308.07	18		309.28	19		308.34	13		329.41	5
308.08	34		309.28	21		308.35	9		329.41	13
308.09	63		309.29	74		308.36	13		329.42	0
308.1	88		309.3	32		308.36	11		329.47	0
308.1	50		309.3	19		308.37	7		329.47	32
308.11	45		309.31	36		308.38	22		329.48	4
308.12	34		309.32	0		308.38	32		329.49	0
308.13	48		309.33	18		308.39	23		329.67	0
308.13	56		309.33	7		308.4	7		329.67	13
308.14	26		309.34	5		308.41	16		329.68	6
308.15	28		309.35	26		308.41	31		329.69	0
308.15	22		309.35	46		308.42	44		329.77	0
308.16	46		309.36	28		308.43	20		329.78	6
308.17	80		309.37	15		308.43	20		329.78	11
308.18	86		309.38	41		308.44	26		329.79	0
308.18	49		309.38	6		308.45	17		329.84	0
308.19	25		309.39	0		308.46	32		329.85	15
308.2	19		309.4	11		308.46	67		329.86	3
308.2	18		309.4	6		308.47	45		329.87	0
308.21	55		309.41	0		308.48	15		330	0
308.22	53		309.42	10		308.48	9		330.01	15
308.23	34		309.43	8		308.49	20		330.01	3
308.23	18		309.43	0		308.5	32		330.02	0
308.24	14		309.44	0		308.51	18		330.03	0
308.25	13		309.45	2		308.51	34		330.04	11
308.25	29		309.46	49		308.52	15		330.04	5
308.26	14		309.46	32		308.53	7		330.05	0
308.27	50		309.47	36		308.53	10		330.06	0
308.28	72		309.48	1		308.54	9		330.07	11
308.28	45		309.48	9		308.55	24		330.07	7
308.29	46		309.49	9		308.56	15		330.08	0
308.3	54		309.5	28		308.56	7		330.16	0
308.3	65		309.51	53		308.57	11		330.17	11
308.31	47		309.51	9		308.58	7		330.18	5
308.32	49		309.52	9		308.58	29		330.19	0
308.33	46		309.53	0		308.59	51		330.2	0
308.33	33		309.53	16		308.6	37		330.21	21
308.34	41		309.54	17		308.61	24		330.22	0
308.35	56		309.55	55		308.61	37		330.25	0
308.36	36		309.56	12		308.62	16		330.26	11
308.36	29		309.56	3		308.63	8		330.27	7
308.37	38		309.57	29		308.64	32		330.28	0
308.38	56		309.58	25		308.64	30		330.35	0
308.38	61		309.58	2		308.65	13		330.36	13
308.39	61		309.59	11		308.66	7		330.36	8
308.4	25		309.6	27		308.66	8		330.37	0
308.41	3		309.61	21		308.67	9		330.43	0
308.41	28		309.61	0		308.68	2		330.44	18
308.42	50		309.62	4		308.69	20		330.45	0
308.43	32		309.63	13		308.69	40		330.47	0
308.43	51		309.64	0		308.7	21		330.48	11
308.44	42		309.64	0		308.71	0		330.48	6
308.45	29		309.65	11		308.71	16		330.49	0
308.46	72		309.66	17		308.72	34		330.5	0
308.46	63		309.66	25		308.73	25		330.51	3
308.47	32		309.67	1		308.74	38		330.51	15
308.48	9		309.68	24		308.74	51		330.52	0
308.48	11		309.69	11		308.75	35		330.57	0
308.49	13		309.69	41		308.76	55		330.58	5
308.5	43		309.7	24		308.76	60		330.59	15
308.51	36		309.71	20		308.77	33		330.59	0
308.51	27		309.71	24		308.78	1		330.62	0
308.52	19		309.72	15		308.79	19		330.63	5
308.53	52		309.73	9		308.79	25		330.64	24
308.53	66		309.74	0		308.8	0		330.65	15
308.54	32		309.74	32		308.81	1		330.65	0
308.55	65		309.75	15		308.81	10		330.83	0
308.56	92		309.76	14		308.82	13		330.83	17
308.56	57		309.76	30		308.83	16		330.84	0
308.57	56		309.77	22		308.84	22		331	0
308.58	74		309.78	8		308.84	23		331.01	3
308.58	35		309.79	0		308.85	66		331.02	16
308.59	24		309.79	0		308.86	51		331.03	0
308.6	35		309.8	18		308.87	46		331.12	0
308.61	25		309.81	0		308.87	76		331.12	15
308.61	17		309.82	0		308.88	24		331.13	4
308.62	17		309.83	13		308.89	2		331.14	0
308.63	51		309.84	12		308.89	10		331.2	0
308.64	55		309.84	0		308.9	10		331.21	17
308.64	44		309.85	3		308.91	4		331.21	0
308.65	69		309.86	15		308.92	15		331.22	0
308.66	54		309.87	5		308.92	7		331.23	12
308.66	56		309.87	24		308.93	3		331.23	9
308.67	53		309.88	1		308.94	20		331.24	0
308.68	33		309.89	35		308.94	28		331.25	11
308.69	36		309.89	11		308.95	13		331.26	6
308.69	19		309.9	0		308.96	17		331.26	0
308.7	23		309.91	0		308.97	16		331.81	0
308.71	27		309.92	11		308.97	13		331.82	6
308.71	27		309.92	33		308.98	10		331.82	13
308.72	28		309.93	6		308.99	12		331.83	0
308.73	10		309.94	11		308.99	1		332.04	0
308.74	10		309.94	13		309	12		332.05	16
308.74	34		309.95	20		309.01	20		332.05	1
308.75	71		309.96	0		309.02	16		332.06	0
308.76	91		310	0		309.02	20		332.2	0
308.76	48		310	20		309.03	16		332.21	19
308.77	21		310.01	15		309.04	11		332.22	1
308.78	31		310.02	1		309.05	2		332.23	0
308.79	33		310.02	0		309.05	0		332.27	0
308.79	20		310.03	15		309.06	2		332.28	16
308.8	25		310.04	34		309.07	19		332.29	1
308.81	20		310.05	23		309.07	50		332.29	0
308.81	38		310.05	11		309.08	45		332.36	0
308.82	55		310.06	28		309.09	9		332.37	10
308.83	20		310.07	1		309.1	0		332.38	6
308.84	28		310.07	32		309.1	0		332.38	0
308.84	35		310.08	35		309.11	6		332.39	0
308.85	24		310.09	1		309.12	19		332.4	4
308.86	18		310.1	1		309.12	20		332.4	18
308.87	41		310.1	79		309.13	20		332.41	1
308.87	55		310.11	16		309.14	29		332.42	0
308.88	35		310.12	37		309.15	32		332.49	0
308.89	13		310.12	25		309.15	24		332.5	15
308.89	9		310.13	1		309.16	13		332.51	9
308.9	27		310.14	0		309.17	18		332.52	0
308.91	75		310.15	11		309.17	35		332.68	0
308.92	67		310.15	11		309.18	12		332.69	16
308.92	36		310.16	0		309.19	9		332.7	1
308.93	39		310.17	28		309.2	7		332.7	0
308.94	40		310.18	81		309.2	22		332.82	0
308.94	36		310.18	47		309.21	33		332.82	7
308.95	50		310.19	37		309.22	1		332.83	11
308.96	44		310.2	1		309.22	1		332.84	1
308.97	61		310.2	19		309.23	9		332.85	0
308.97	72		310.21	2		309.24	21		332.85	0
308.98	46		310.22	20		309.25	9		332.86	2
308.99	66		310.23	26		309.25	9		332.87	18
308.99	99		310.23	20		309.26	8		332.87	2
309	51		310.24	29		309.27	14		332.88	0
309.01	13		310.25	0		309.28	34		332.89	4
309.02	39		310.26	0		309.28	35		332.9	12
309.02	113		310.27	4		309.29	22		332.9	1
309.03	83		310.28	28		309.3	34		332.91	0
309.04	42		310.28	7		309.3	38		333.04	0
309.05	46		310.29	15		309.31	0		333.05	15
309.05	71		310.3	20		309.33	0		333.05	2
309.06	72		310.3	28		309.34	4		333.06	0
309.07	38		310.31	10		309.35	20		333.09	0
309.07	38		310.32	15		309.35	33		333.1	5
309.08	65		310.33	0		309.36	18		333.11	11
309.09	50		310.33	3		309.37	8		333.11	1
309.1	30		310.34	15		309.38	20		333.12	0
309.1	15		310.35	2		309.38	9		333.16	0
309.11	22		310.36	0		309.39	0		333.17	3
309.12	22		310.38	0		309.4	0		333.17	15
309.12	28		310.38	23		309.41	5		333.18	2
309.13	44		310.39	13		309.42	11		333.19	9
309.14	52		310.4	6		309.43	4		333.2	10
309.15	26		310.41	11		309.43	0		333.2	17
309.15	36		310.41	5		309.44	0		333.21	4
309.16	47		310.42	11		309.45	7		333.22	0
309.17	72		310.43	19		309.46	12		333.29	0
309.17	53		310.43	2		309.46	0		333.29	10
309.18	27		310.44	53		309.47	23		333.3	6
309.19	38		310.45	22		309.48	54		333.31	0
309.2	20		310.46	17		309.48	24		333.43	0
309.2	36		310.46	1		309.49	7		333.44	18
309.21	41		310.47	0		309.5	25		333.45	2
309.22	24		310.48	0		309.51	37		333.46	0
309.22	19		310.49	19		309.51	14		333.67	0
309.23	32		310.49	34		309.52	10		333.68	10
309.24	58		310.5	2		309.53	4		333.69	6
309.25	66		310.51	0		309.53	23		333.7	0
309.25	48		310.52	0		309.54	29		333.74	0
309.26	24		310.53	2		309.55	48		333.75	15
309.27	7		310.54	22		309.56	73		333.76	2
309.28	27		310.54	29		309.56	0		333.76	0
309.28	66		310.55	27		309.57	1		333.97	0
309.29	77		310.56	0		309.58	10		333.97	1
309.3	47		310.56	0		309.58	13		333.98	22
309.3	23		310.57	20		309.59	3		333.99	4
309.31	22		310.58	1		309.6	19		334	0
309.32	23		310.59	0		309.61	25		334.02	0
309.33	40		310.59	0		309.61	17		334.03	10
309.33	34		310.6	20		309.62	22		334.03	6
309.34	21		310.61	6		309.63	1		334.04	0
309.35	9		310.61	0		309.64	8		334.05	10
309.35	41		310.66	0		309.64	26		334.06	6
309.36	60		310.67	13		309.65	22		334.06	0
309.37	60		310.67	34		309.66	4		334.07	0
309.38	34		310.68	2		309.66	4		334.08	1
309.38	12		310.69	11		309.67	23		334.09	22
309.39	4		310.69	11		309.68	25		334.09	4
309.4	0		310.7	0		309.69	0		334.1	0
309.4	15		310.71	9		309.69	0		334.11	0
309.41	17		310.72	31		309.7	11		334.12	3
309.42	14		310.72	2		309.71	31		334.12	14
309.43	17		310.73	0		309.71	20		334.13	2
309.43	56		310.75	0		309.72	0		334.14	0
309.44	97		310.76	33		309.73	10		334.17	0
309.45	60		310.77	8		309.74	58		334.17	4
309.46	64		310.77	0		309.74	55		334.18	27
309.46	67		310.78	18		309.75	3		334.19	5
309.47	21		310.79	17		309.76	2		334.2	0
309.48	10		310.8	0		309.76	13		334.25	0
309.48	33		310.82	0		309.77	13		334.26	4
309.49	53		310.82	14		309.78	0		334.26	14
309.5	59		310.83	24		309.79	0		334.27	14
309.51	77		310.84	6		309.79	1		334.28	2
309.51	61		310.85	36		309.8	8		334.29	0
309.52	45		310.85	47		309.81	8		334.58	0
309.53	54		310.86	2		309.82	1		334.59	17
309.53	65		310.87	0		309.82	8		334.59	3
309.54	70		310.87	3		309.83	10		334.6	31
309.55	72		310.88	42		309.84	12		334.61	12
309.56	93		310.89	13		309.84	24		334.62	1
309.56	77		310.9	28		309.85	25		334.62	0
309.57	41		310.9	9		309.86	30		334.77	0
309.58	57		310.91	38		309.87	19		334.78	21
309.58	49		310.92	28		309.87	0		334.79	14
309.59	23		310.92	1		309.89	0		334.8	2
309.6	38		310.93	7		309.89	8		334.8	0
309.61	26		310.94	11		309.9	21		334.84	0
309.61	39		310.95	13		309.91	16		334.85	3
309.62	54		310.95	21		309.92	5		334.86	24
309.63	25		310.96	19		309.92	0		334.86	5
309.64	4		310.97	17		309.93	4		334.87	0
309.64	2		310.98	20		309.94	15		334.89	0
309.65	56		310.98	2		309.94	37		334.9	11
309.66	58		310.99	10		309.95	45		334.91	6
309.66	19		311	27		309.96	3		334.92	0
309.67	18		311	17		309.97	0		335	0
309.68	54		311.01	11		309.97	1		335.01	4
309.69	42		311.02	34		309.98	20		335.01	17
309.69	6		311.03	12		309.99	39		335.02	11
309.7	23		311.03	7		310	22		335.03	2
309.71	51		311.04	47		310	40		335.04	0
309.71	47		311.05	56		310.01	43		335.04	0
309.72	56		311.05	20		310.02	6		335.05	9
309.73	70		311.06	4		310.02	0		335.06	7
309.74	56		311.07	8		310.05	0		335.07	1
309.74	52		311.08	61		310.06	1		335.07	0
309.75	28		311.08	29		310.07	9		335.15	0
309.76	3		311.09	7		310.07	13		335.16	4
309.76	10		311.1	15		310.08	5		335.16	10
309.77	19		311.11	1		310.09	13		335.17	2
309.78	19		311.11	31		310.1	10		335.18	0
309.79	54		311.12	5		310.1	14		335.19	0
309.79	61		311.13	16		310.11	9		335.2	4
309.8	24		311.13	2		310.12	3		335.21	10
309.81	25		311.14	0		310.12	0		335.22	2
309.82	38		311.15	18		310.15	0		335.22	0
309.82	36		311.16	4		310.15	6		335.24	0
309.83	84		311.16	16		310.16	13		335.25	14
309.84	65		311.17	58		310.17	8		335.25	8
309.84	14		311.18	31		310.18	7		335.26	13
309.85	4		311.18	39		310.18	0		335.27	14
309.86	5		311.19	8		310.19	1		335.28	17
309.87	19		311.2	0		310.2	14		335.28	3
309.87	23		311.21	0		310.2	24		335.29	0
309.88	11		311.21	5		310.21	21		335.3	14
309.89	11		311.22	27		310.22	54		335.31	3
309.89	16		311.23	10		310.23	33		335.31	0
309.9	34		311.24	0		310.23	0		335.34	0
309.91	30		311.24	3		310.24	5		335.34	6
309.92	47		311.25	15		310.25	21		335.35	11
309.92	71		311.26	1		310.25	34		335.36	16
309.93	55		311.26	0		310.26	32		335.36	3
309.94	31		311.27	0		310.27	41		335.37	0
309.94	87		311.28	1		310.28	54		335.38	17
309.95	106		311.29	25		310.28	52		335.39	13
309.96	41		311.29	2		310.29	52		335.39	2
309.97	26		311.3	16		310.3	3		335.4	0
309.97	15		311.31	13		310.3	0		335.43	0
309.98	24		311.31	33		310.31	2		335.44	9
309.99	27		311.32	31		310.32	10		335.45	21
310	32		311.33	68		310.33	10		335.45	5
310	21		311.34	5		310.33	7		335.46	0
310.01	8		311.34	0		310.34	13		335.47	0
310.02	69		311.35	15		310.35	0		335.48	15
310.02	92		311.36	21		310.36	4		335.48	4
310.03	72		311.37	20		310.36	20		335.49	0
310.04	51		311.37	1		310.37	42		335.5	7
310.05	30		311.38	16		310.38	37		335.51	9
310.05	47		311.39	1		310.38	22		335.51	2
310.06	65		311.39	45		310.39	42		335.52	0
310.07	66		311.4	46		310.4	25		335.58	0
310.07	57		311.41	9		310.41	0		335.59	10
310.08	35		311.42	0		310.43	0		335.6	7
310.09	27		311.42	17		310.44	5		335.6	1
310.1	43		311.43	1		310.45	19		335.61	0
310.1	47		311.44	0		310.46	25		335.81	0
310.11	38		311.44	50		310.46	41		335.81	13
310.12	28		311.45	8		310.47	59		335.82	4
310.12	17		311.46	0		310.48	30		335.83	0
310.13	15		311.47	13		310.49	38		335.95	0
310.14	31		311.47	20		310.49	23		335.96	10
310.15	84		311.48	18		310.5	14		335.96	10
310.15	74		311.49	22		310.51	0		335.97	2
310.16	17		311.5	13		310.52	0		335.98	0
310.17	19		311.5	11		310.53	11		336.18	0
310.18	47		311.51	1		310.54	28		336.19	2
310.18	52		311.52	7		310.54	15		336.2	12
310.19	49		311.52	15		310.55	8		336.2	4
310.2	22		311.53	28		310.56	10		336.21	0
310.2	12		311.54	20		310.56	14		336.22	0
310.21	22		311.55	15		310.57	26		336.23	8
310.22	58		311.55	14		310.58	20		336.23	7
310.23	107		311.56	1		310.59	8		336.24	5
310.23	90		311.57	0		310.59	20		336.25	10
310.24	53		311.6	0		310.6	31		336.26	3
310.25	70		311.6	34		310.61	22		336.26	0
310.25	68		311.61	8		310.61	41		336.28	0
310.26	37		311.62	27		310.62	27		336.29	14
310.27	36		311.63	33		310.63	35		336.29	4
310.28	54		311.63	5		310.64	36		336.3	1
310.28	64		311.64	50		310.64	24		336.31	32
310.29	53		311.65	61		310.65	51		336.32	38
310.3	23		311.65	39		310.66	8		336.32	11
310.3	64		311.66	3		310.67	0		336.33	0
310.31	70		311.67	9		310.67	2		336.35	0
310.32	34		311.68	9		310.68	14		336.35	8
310.33	35		311.68	0		310.69	22		336.36	12
310.33	39		311.69	17		310.69	8		336.37	3
310.34	24		311.7	16		310.7	0		336.38	0
310.35	8		311.7	32		310.71	1		336.56	0
310.36	33		311.71	9		310.72	8		336.57	13
310.36	74		311.72	0		310.72	18		336.58	4
310.37	73		311.73	8		310.73	15		336.59	5
310.38	62		311.73	29		310.74	0		336.59	25
310.38	44		311.74	12		310.74	0		336.6	9
310.39	19		311.75	15		310.75	4		336.61	0
310.4	28		311.76	9		310.76	12		336.65	0
310.41	31		311.76	0		310.77	11		336.66	10
310.41	33		311.77	0		310.77	22		336.67	7
310.42	47		311.78	33		310.78	63		336.68	1
310.43	39		311.78	32		310.79	69		336.68	0
310.43	50		311.79	13		310.8	0		336.77	0
310.44	40		311.8	6		310.8	7		336.78	12
310.45	39		311.81	0		310.81	13		336.79	5
310.46	54		311.81	0		310.82	10		336.8	0
310.46	40		311.82	5		310.82	25		336.87	0
310.47	26		311.83	20		310.83	15		336.88	2
310.48	11		311.83	12		310.84	0		336.89	13
310.49	28		311.84	40		310.85	0		336.9	4
310.49	37		311.85	7		310.85	1		336.9	0
310.5	58		311.86	26		310.86	10		337.02	0
310.51	51		311.86	31		310.87	19		337.02	8
310.51	24		311.87	32		310.87	12		337.03	7
310.52	34		311.88	16		310.88	3		337.04	1
310.53	21		311.89	1		310.89	10		337.05	0
310.54	5		311.89	6		310.9	24		337.08	0
310.54	114		311.9	28		310.9	12		337.08	12
310.55	155		311.91	3		310.91	6		337.09	5
310.56	65		311.91	0		310.92	17		337.1	0
310.56	44		311.97	0		310.92	10		337.14	0
310.57	53		311.98	26		310.93	9		337.14	4
310.58	39		311.99	12		310.94	20		337.15	15
310.59	53		311.99	1		310.95	3		337.16	13
310.59	53		312	0		310.95	0		337.17	3
310.6	36		312.02	0		310.96	1		337.17	0
310.61	44		312.02	17		310.97	16		337.22	0
310.61	33		312.03	11		310.98	33		337.23	3
310.62	38		312.04	32		310.98	31		337.23	11
310.63	66		312.04	17		310.99	52		337.24	4
310.64	62		312.05	1		311	19		337.25	0
310.64	55		312.06	0		311	5		337.57	0
310.65	40		312.07	0		311.01	13		337.58	6
310.66	13		312.07	23		311.02	8		337.59	16
310.67	14		312.08	12		311.03	0		337.59	6
310.67	45		312.09	1		311.04	0		337.6	0
310.68	44		312.09	32		311.05	13		337.63	0
310.69	28		312.1	19		311.05	38		337.64	16
310.69	44		312.11	3		311.06	28		337.65	15
310.7	50		312.12	12		311.07	22		337.65	3
310.71	21		312.12	5		311.08	9		337.66	0
310.72	29		312.13	11		311.08	28		337.87	0
310.72	70		312.14	12		311.09	35		337.88	9
310.73	44		312.15	11		311.1	43		337.89	7
310.74	18		312.15	10		311.11	26		337.89	1
310.74	32		312.16	1		311.11	27		337.9	0
310.75	23		312.17	0		311.12	4		337.91	6
310.76	13		312.17	0		311.13	12		337.92	11
310.77	29		312.18	16		311.13	49		337.92	18
310.77	35		312.19	50		311.14	75		337.93	6
310.78	13		312.2	14		311.15	70		337.94	0
310.79	10		312.2	41		311.16	20		338.01	0
310.8	9		312.21	17		311.16	10		338.01	13
310.8	11		312.22	11		311.17	16		338.02	7
310.81	66		312.22	9		311.18	28		338.03	0
310.82	72		312.23	14		311.18	26		338.05	0
310.82	28		312.24	1		311.19	19		338.06	11
310.83	31		312.25	0		311.2	9		338.07	6
310.84	36		312.28	0		311.21	13		338.07	0
310.85	36		312.28	15		311.21	12		338.12	0
310.85	51		312.29	28		311.22	30		338.13	1
310.86	61		312.3	34		311.23	28		338.14	13
310.87	34		312.3	16		311.24	43		338.14	6
310.87	23		312.31	1		311.24	52		338.15	0
310.88	42		312.32	0		311.25	22		338.2	0
310.89	52		312.36	0		311.26	29		338.2	2
310.9	81		312.37	15		311.26	9		338.21	17
310.9	79		312.38	2		311.27	8		338.22	8
310.91	47		312.38	57		311.28	0		338.23	7
310.92	33		312.39	109		311.29	0		338.23	11
310.92	57		312.4	86		311.29	8		338.24	12
310.93	90		312.41	42		311.3	28		338.25	4
310.94	83		312.41	47		311.31	39		338.26	0
310.95	69		312.42	8		311.31	30		338.26	0
310.95	73		312.43	0		311.32	0		338.27	3
310.96	40		312.45	0		311.34	0		338.28	10
310.97	39		312.46	16		311.35	6		338.29	4
310.98	52		312.46	2		311.36	34		338.29	0
310.98	27		312.47	23		311.37	46		338.3	0
310.99	23		312.48	28		311.37	26		338.31	7
311	52		312.49	17		311.38	45		338.32	8
311	51		312.49	23		311.39	14		338.32	2
311.01	53		312.5	12		311.39	12		338.33	7
311.02	47		312.51	9		311.4	7		338.34	9
311.03	31		312.51	9		311.41	21		338.35	2
311.03	76		312.52	4		311.42	16		338.35	0
311.04	104		312.53	44		311.42	9		338.38	0
311.05	91		312.54	57		311.43	12		338.38	9
311.05	54		312.54	46		311.44	20		338.39	8
311.06	44		312.55	18		311.44	0		338.4	1
311.07	45		312.56	40		311.45	0		338.41	0
311.08	44		312.56	23		311.46	33		338.42	0
311.08	27		312.57	2		311.47	77		338.43	11
311.09	0		312.58	5		311.47	26		338.44	6
311.1	0		312.59	45		311.48	15		338.44	0
311.11	8		312.59	37		311.49	3		338.48	0
311.11	40		312.6	19		311.5	10		338.49	9
311.12	52		312.61	9		311.5	9		338.5	8
311.13	29		312.62	13		311.51	37		338.5	1
311.13	16		312.62	1		311.52	70		338.51	9
311.14	27		312.63	0		311.52	44		338.52	10
311.15	22		312.66	0		311.53	37		338.53	3
311.16	11		312.67	17		311.54	33		338.53	0
311.16	7		312.67	35		311.55	19		338.56	0
311.17	24		312.68	13		311.55	13		338.57	4
311.18	36		312.69	98		311.56	0		338.58	11
311.18	22		312.69	61		311.57	3		338.59	5
311.19	26		312.7	5		311.57	10		338.59	0
311.2	37		312.71	17		311.58	8		338.6	0
311.21	40		312.72	26		311.59	25		338.61	3
311.21	42		312.72	13		311.6	54		338.62	9
311.22	28		312.73	6		311.6	24		338.62	4
311.23	23		312.74	11		311.61	7		338.63	0
311.24	51		312.75	15		311.62	31		338.67	0
311.24	50		312.75	31		311.63	38		338.68	3
311.25	31		312.76	38		311.63	15		338.68	10
311.26	21		312.77	14		311.64	11		338.69	5
311.26	50		312.77	1		311.65	10		338.7	0
311.27	45		312.78	0		311.65	17		338.92	0
311.28	8		312.82	0		311.66	28		338.93	3
311.29	14		312.82	24		311.67	4		338.93	9
311.29	23		312.83	17		311.68	0		338.94	4
311.3	12		312.84	22		311.73	0		338.95	0
311.31	36		312.85	13		311.73	5		338.96	3
311.31	52		312.85	1		311.74	14		338.96	10
311.32	27		312.86	0		311.75	17		338.97	5
311.33	24		312.87	0		311.76	35		338.98	0
311.34	23		312.88	48		311.76	6		339.03	0
311.34	7		312.88	40		311.77	3		339.04	11
311.35	5		312.89	4		311.78	19		339.05	6
311.36	68		312.9	0		311.78	46		339.05	0
311.37	87		312.92	0		311.79	72		339.06	21
311.37	44		312.93	10		311.8	60		339.07	17
311.38	36		312.93	6		311.81	32		339.08	2
311.39	24		312.94	0		311.81	30		339.08	0
311.39	32		312.95	18		311.82	26		339.2	0
311.4	32		312.96	21		311.83	30		339.21	8
311.41	10		312.96	2		311.83	12		339.22	8
311.42	13		312.97	1		311.84	31		339.23	1
311.42	21		312.98	25		311.85	43		339.23	9
311.43	24		312.98	3		311.86	19		339.24	8
311.44	22		312.99	0		311.86	44		339.25	9
311.44	39		313	0		311.87	84		339.26	8
311.45	97		313.01	15		311.88	31		339.26	1
311.46	94		313.01	2		311.89	5		339.27	0
311.47	30		313.02	6		311.89	22		339.28	0
311.47	29		313.03	38		311.9	37		339.29	10
311.48	57		313.03	23		311.91	31		339.29	8
311.49	68		313.04	4		311.91	12		339.3	1
311.5	38		313.05	0		311.92	4		339.31	0
311.5	39		313.06	13		311.93	22		339.43	0
311.51	83		313.06	5		311.94	42		339.44	2
311.52	72		313.07	28		311.94	23		339.45	17
311.52	31		313.08	18		311.95	11		339.45	10
311.53	22		313.09	22		311.96	31		339.46	0
311.54	18		313.09	59		311.96	20		339.55	0
311.55	12		313.1	65		311.97	10		339.56	10
311.55	49		313.11	8		311.98	26		339.57	7
311.56	61		313.11	0		311.99	21		339.57	0
311.57	43		313.12	16		311.99	16		339.9	0
311.57	24		313.13	18		312	20		339.91	18
311.58	6		313.14	29		312.01	14		339.91	16
311.59	9		313.14	4		312.02	9		339.92	2
311.6	9		313.15	12		312.02	14		339.93	0
311.6	13		313.16	36		312.03	29		339.97	0
311.61	36		313.17	5		312.04	35		339.98	9
311.62	27		313.17	0		312.04	30		339.99	9
311.63	30		313.18	5		312.05	19		340	10
311.63	37		313.19	23		312.06	6		340	11
311.64	15		313.19	16		312.07	24		340.01	22
311.65	40		313.2	29		312.07	39		340.02	22
311.65	57		313.21	40		312.08	0		340.03	19
311.66	15		313.22	5		312.09	0		340.03	22
311.67	0		313.22	0		312.1	5		340.04	27
311.68	25		313.23	0		312.11	33		340.05	16
311.68	54		313.24	5		312.12	62		340.06	2
311.69	53		313.24	11		312.12	43		340.06	0
311.7	25		313.25	27		312.13	17		340.07	3
311.7	14		313.26	8		312.14	29		340.08	25
311.71	42		313.27	5		312.15	40		340.09	52
311.72	41		313.27	14		312.15	3		340.09	42
311.73	37		313.28	24		312.16	14		340.1	34
311.73	63		313.29	19		312.17	32		340.11	18
311.74	78		313.3	2		312.17	0		340.12	15
311.75	60		313.3	21		312.18	0		340.12	43
311.76	30		313.31	32		312.19	1		340.13	64
311.76	10		313.32	12		312.2	7		340.14	43
311.77	37		313.32	1		312.2	8		340.15	9
311.78	49		313.33	0		312.21	3		340.15	10
311.78	8		313.35	0		312.22	19		340.16	29
311.79	0		313.35	3		312.22	42		340.17	39
311.8	27		313.36	37		312.23	43		340.18	46
311.81	72		313.37	24		312.24	33		340.18	82
311.81	64		313.38	36		312.25	17		340.19	102
311.82	47		313.38	6		312.25	21		340.2	126
311.83	77		313.39	0		312.26	23		340.21	174
311.83	75		313.43	0		312.27	8		340.21	245
311.84	44		313.43	18		312.28	5		340.22	336
311.85	57		313.44	17		312.28	15		340.23	625
311.86	46		313.45	44		312.29	3		340.24	759
311.86	14		313.45	7		312.3	7		340.24	644
311.87	5		313.46	15		312.3	8		340.25	365
311.88	35		313.47	5		312.31	0		340.26	106
311.89	43		313.48	23		312.33	0		340.27	16
311.89	22		313.48	38		312.33	6		340.27	0
311.9	20		313.49	5		312.34	16		340.72	0
311.91	13		313.5	0		312.35	12		340.73	9
311.91	21		313.51	0		312.35	32		340.74	8
311.92	43		313.51	36		312.36	30		340.74	0
311.93	39		313.52	44		312.37	51		340.83	0
311.94	42		313.53	16		312.38	103		340.84	7
311.94	50		313.53	1		312.38	40		340.85	12
311.95	40		313.54	8		312.39	1		340.86	13
311.96	54		313.55	9		312.4	9		340.86	12
311.96	68		313.56	1		312.41	15		340.87	4
311.97	71		313.56	0		312.41	5		340.88	0
311.98	59		313.58	0		312.42	17		340.91	0
311.99	22		313.59	15		312.43	7		340.92	2
311.99	36		313.59	5		312.43	0		340.92	9
312	48		313.6	0		312.44	1		340.93	6
312.01	39		313.61	29		312.45	17		340.94	0
312.02	45		313.61	12		312.46	69		340.95	0
312.02	32		313.62	18		312.46	82		340.95	5
312.03	21		313.63	3		312.47	19		340.96	9
312.04	24		313.64	8		312.48	32		340.97	4
312.04	28		313.64	9		312.49	25		340.98	0
312.05	8		313.65	6		312.49	25		340.99	0
312.06	0		313.66	11		312.5	20		341	1
312.07	48		313.66	4		312.51	18		341.01	19
312.07	77		313.67	15		312.51	30		341.01	23
312.08	51		313.68	53		312.52	6		341.02	9
312.09	28		313.69	32		312.53	0		341.03	2
312.09	1		313.69	4		312.54	18		341.04	13
312.1	23		313.7	6		312.54	45		341.05	19
312.11	36		313.71	28		312.55	2		341.05	6
312.12	22		313.72	10		312.56	12		341.06	0
312.12	18		313.72	56		312.56	31		341.11	0
312.13	17		313.73	36		312.57	30		341.11	9
312.14	26		313.74	17		312.58	12		341.12	8
312.15	22		313.74	2		312.59	41		341.13	0
312.15	1		313.75	0		312.59	20		341.15	0
312.16	9		313.77	0		312.6	9		341.16	2
312.17	19		313.78	19		312.61	29		341.17	10
312.17	28		313.79	3		312.62	15		341.17	11
312.18	45		313.8	33		312.62	1		341.18	29
312.19	48		313.8	18		312.63	10		341.19	35
312.2	30		313.81	35		312.64	18		341.2	51
312.2	13		313.82	9		312.64	13		341.2	67
312.21	0		313.82	15		312.65	34		341.21	53
312.22	17		313.83	13		312.66	34		341.22	38
312.22	49		313.84	12		312.67	22		341.23	83
312.23	75		313.85	1		312.67	21		341.23	91
312.24	59		313.85	0		312.68	26		341.24	79
312.25	70		313.87	0		312.69	31		341.25	71
312.25	86		313.88	9		312.69	0		341.26	44
312.26	32		313.88	12		312.7	7		341.26	23
312.27	29		313.89	10		312.71	26		341.27	0
312.28	34		313.9	9		312.72	19		341.3	0
312.28	35		313.9	1		312.72	0		341.31	7
312.29	60		313.91	32		312.73	0		341.32	10
312.3	69		313.92	21		312.74	10		341.32	3
312.3	64		313.93	2		312.75	32		341.33	0
312.31	44		313.93	3		312.75	39		341.61	0
312.32	49		313.94	29		312.76	79		341.62	29
312.33	76		313.95	7		312.77	51		341.63	43
312.33	102		313.95	0		312.77	15		341.63	14
312.34	93		313.97	0		312.78	0		341.64	0
312.35	36		313.98	5		312.79	1		341.91	0
312.35	29		313.98	11		312.8	8		341.92	3
312.36	28		313.99	1		312.8	23		341.93	10
312.37	16		314	0		312.81	38		341.94	7
312.38	12		314.01	0		312.82	31		341.94	0
312.38	15		314.02	16		312.82	18		341.96	0
312.39	11		314.03	27		312.83	0		341.97	5
312.4	47		314.03	4		312.84	10		341.97	9
312.41	73		314.04	0		312.85	26		341.98	3
312.41	55		314.05	15		312.85	29		341.99	0
312.42	19		314.06	2		312.86	33		342.04	0
312.43	21		314.06	0		312.87	36		342.05	2
312.43	36		314.07	29		312.88	35		342.06	9
312.44	51		314.08	13		312.88	43		342.07	7
312.45	48		314.09	1		312.89	19		342.07	0
312.46	39		314.09	0		312.9	24		342.12	0
312.46	58		314.1	13		312.9	34		342.13	11
312.47	36		314.11	17		312.91	24		342.13	24
312.48	23		314.11	21		312.92	26		342.14	15
312.49	18		314.12	17		312.93	21		342.15	3
312.49	5		314.13	2		312.93	0		342.16	0
312.5	5		314.14	0		312.96	0		342.16	0
312.51	31		314.14	15		312.97	4		342.17	2
312.51	37		314.15	15		312.98	18		342.18	17
312.52	15		314.16	15		312.98	31		342.19	18
312.53	22		314.16	2		312.99	29		342.19	12
312.54	40		314.17	6		313	0		342.2	41
312.54	47		314.18	15		313.02	0		342.21	38
312.55	35		314.19	2		313.03	1		342.22	11
312.56	61		314.19	10		313.03	8		342.22	32
312.56	63		314.2	6		313.04	16		342.23	50
312.57	50		314.21	0		313.05	16		342.24	38
312.58	45		314.22	14		313.06	0		342.25	22
312.59	12		314.22	23		313.06	0		342.25	4
312.59	53		314.23	13		313.07	13		342.26	0
312.6	65		314.24	26		313.08	42		342.28	0
312.61	27		314.24	6		313.09	13		342.29	9
312.62	12		314.25	0		313.09	6		342.29	14
312.62	17		314.27	0		313.1	33		342.3	5
312.63	11		314.27	9		313.11	56		342.31	0
312.64	6		314.28	15		313.11	32		342.32	0
312.64	11		314.29	2		313.12	4		342.32	2
312.65	23		314.3	9		313.13	0		342.33	9
312.66	40		314.3	10		313.14	18		342.34	7
312.67	28		314.31	6		313.14	54		342.35	0
312.67	6		314.32	14		313.15	20		342.53	0
312.68	9		314.32	16		313.16	46		342.53	2
312.69	25		314.33	3		313.17	34		342.54	8
312.69	16		314.34	17		313.17	0		342.55	6
312.7	4		314.35	5		313.18	7		342.56	0
312.71	27		314.35	30		313.19	15		342.87	0
312.72	59		314.36	29		313.19	4		342.88	4
312.72	92		314.37	4		313.2	19		342.88	9
312.73	77		314.38	16		313.21	27		342.89	5
312.74	37		314.38	11		313.22	39		342.9	0
312.75	37		314.39	1		313.22	34		342.96	0
312.75	61		314.4	13		313.23	20		342.97	7
312.76	83		314.4	6		313.24	0		342.97	10
312.77	53		314.41	0		313.24	9		342.98	2
312.77	53		314.42	3		313.25	29		342.99	0
312.78	27		314.43	57		313.26	21		343	0
312.79	47		314.43	32		313.27	0		343	2
312.8	77		314.44	13		313.27	2		343.01	8
312.8	62		314.45	44		313.28	9		343.02	6
312.81	45		314.46	9		313.29	7		343.03	1
312.82	11		314.46	62		313.3	0		343.03	9
312.82	21		314.47	16		313.3	7		343.04	8
312.83	36		314.48	0		313.31	29		343.05	0
312.84	54		314.48	0		313.32	33		343.15	0
312.85	51		314.49	9		313.32	35		343.16	8
312.85	62		314.5	11		313.33	35		343.16	18
312.86	57		314.51	4		313.34	26		343.17	10
312.87	32		314.51	46		313.35	20		343.18	0
312.88	39		314.52	45		313.35	30		343.19	13
312.88	32		314.53	23		313.36	33		343.19	20
312.89	12		314.53	5		313.37	19		343.2	2
312.9	10		314.54	0		313.38	23		343.21	9
312.9	27		314.55	4		313.38	24		343.22	14
312.91	33		314.56	25		313.39	44		343.22	8
312.92	61		314.56	15		313.4	0		343.23	7
312.93	74		314.57	2		313.4	0		343.24	7
312.93	41		314.58	0		313.41	1		343.25	12
312.94	52		314.59	4		313.42	19		343.25	8
312.95	50		314.59	17		313.43	62		343.26	7
312.96	34		314.6	14		313.43	44		343.27	0
312.96	53		314.61	71		313.44	18		343.28	0
312.97	55		314.61	14		313.45	21		343.28	8
312.98	53		314.62	0		313.45	8		343.29	10
312.98	38		314.63	14		313.46	0		343.3	2
312.99	16		314.64	5		313.48	0		343.31	8
313	19		314.64	7		313.49	3		343.32	6
313.01	36		314.65	9		313.5	17		343.32	0
313.01	56		314.66	2		313.51	30		343.45	0
313.02	42		314.67	0		313.51	16		343.46	7
313.03	12		314.67	0		313.52	10		343.47	13
313.03	29		314.68	8		313.53	15		343.47	4
313.04	32		314.69	9		313.53	44		343.48	0
313.05	24		314.69	1		313.54	38		343.52	0
313.06	25		314.7	18		313.55	19		343.53	9
313.06	36		314.71	17		313.56	29		343.54	13
313.07	43		314.72	12		313.56	27		343.54	0
313.08	39		314.72	11		313.57	4		343.55	5
313.09	29		314.73	2		313.58	16		343.56	10
313.09	20		314.74	22		313.59	25		343.57	4
313.1	47		314.75	55		313.59	16		343.57	24
313.11	76		314.75	21		313.6	25		343.58	28
313.11	78		314.76	26		313.61	24		343.59	0
313.12	45		314.77	5		313.61	11		343.62	0
313.13	37		314.77	33		313.62	12		343.63	2
313.14	50		314.78	35		313.63	29		343.63	8
313.14	37		314.79	14		313.64	19		343.64	6
313.15	26		314.8	39		313.64	54		343.65	0
313.16	43		314.8	20		313.65	17		343.99	0
313.17	28		314.81	2		313.66	0		344	4
313.17	20		314.82	0		313.67	0		344.01	10
313.18	33		314.83	0		313.68	9		344.01	4
313.19	21		314.83	14		313.69	33		344.02	0
313.19	23		314.84	3		313.69	11		344.03	0
313.2	25		314.85	23		313.7	13		344.04	4
313.21	19		314.85	5		313.71	14		344.04	9
313.22	52		314.86	15		313.72	47		344.05	10
313.22	46		314.87	12		313.72	44		344.06	18
313.23	62		314.88	18		313.73	19		344.07	21
313.24	80		314.88	12		313.74	22		344.07	8
313.24	46		314.89	36		313.74	0		344.08	3
313.25	47		314.9	36		313.75	4		344.09	9
313.26	33		314.91	28		313.76	18		344.1	7
313.27	17		314.91	5		313.77	26		344.1	0
313.27	24		314.92	0		313.77	28		344.16	0
313.28	16		314.93	0		313.78	0		344.16	8
313.29	30		314.93	37		313.81	0		344.17	19
313.3	44		314.94	14		313.82	3		344.18	9
313.3	55		314.95	0		313.82	15		344.19	18
313.31	65		314.97	0		313.83	21		344.2	22
313.32	66		314.98	14		313.84	25		344.2	0
313.32	46		314.98	14		313.85	16		344.26	0
313.33	24		314.99	21		313.85	0		344.26	1
313.34	23		315	48		313.86	9		344.27	9
313.35	26		315.01	73		313.87	33		344.28	12
313.35	51		315.01	24		313.88	15		344.29	6
313.36	57		315.02	2		313.88	22		344.29	11
313.37	18		315.03	0		313.89	34		344.3	2
313.38	0		315.04	9		313.9	29		344.31	0
313.38	15		315.04	7		313.9	17		344.45	0
313.39	40		315.05	1		313.91	12		344.46	4
313.4	54		315.06	0		313.92	8		344.47	9
313.4	77		315.06	0		313.93	13		344.48	3
313.41	79		315.07	13		313.93	15		344.48	0
313.42	31		315.08	20		313.94	22		344.59	0
313.43	18		315.09	3		313.95	27		344.6	7
313.43	8		315.09	0		313.95	0		344.61	11
313.44	3		315.1	0		313.96	7		344.61	0
313.45	39		315.11	22		313.97	12		344.71	0
313.45	67		315.12	40		313.98	5		344.72	12
313.46	34		315.12	8		313.98	18		344.73	21
313.47	21		315.13	0		313.99	8		344.73	1
313.48	43		315.14	20		314	15		344.74	0
313.48	45		315.14	10		314.01	0		344.76	0
313.49	9		315.15	28		314.01	0		344.76	7
313.5	32		315.16	25		314.02	7		344.77	13
313.51	59		315.17	4		314.03	35		344.78	0
313.51	42		315.17	14		314.03	35		344.8	0
313.52	54		315.18	3		314.04	7		344.81	6
313.53	65		315.19	12		314.05	42		344.82	11
313.53	71		315.2	7		314.06	55		344.83	0
313.54	53		315.2	22		314.06	6		344.86	0
313.55	18		315.21	21		314.07	11		344.86	4
313.56	0		315.22	36		314.08	3		344.87	10
313.57	0		315.22	25		314.09	7		344.88	5
313.58	10		315.23	56		314.09	23		344.89	0
313.59	28		315.24	35		314.1	15		344.93	0
313.59	39		315.25	8		314.11	6		344.94	4
313.6	50		315.25	8		314.11	23		344.95	9
313.61	43		315.26	18		314.12	11		344.95	3
313.61	17		315.27	12		314.13	12		344.96	0
313.62	13		315.28	2		314.14	31		344.98	0
313.63	46		315.28	10		314.14	39		344.98	7
313.64	73		315.29	97		314.15	29		344.99	14
313.64	80		315.3	24		314.16	15		345	2
313.65	66		315.3	0		314.16	39		345.01	8
313.66	42		315.31	0		314.17	10		345.02	7
313.66	11		315.32	14		314.18	25		345.02	6
313.67	14		315.33	15		314.19	21		345.03	13
313.68	40		315.33	24		314.19	30		345.04	20
313.69	36		315.34	21		314.2	17		345.05	40
313.69	14		315.35	4		314.21	1		345.05	29
313.7	24		315.36	0		314.22	8		345.06	28
313.71	46		315.37	0		314.22	28		345.07	8
313.72	53		315.38	30		314.23	53		345.08	0
313.72	26		315.38	16		314.24	37		345.08	8
313.73	4		315.39	2		314.24	44		345.09	16
313.74	6		315.4	0		314.25	40		345.1	0
313.74	14		315.42	0		314.26	33		345.14	0
313.75	15		315.43	21		314.27	14		345.15	6
313.76	33		315.44	43		314.27	16		345.16	11
313.77	50		315.44	28		314.28	28		345.17	0
313.77	60		315.45	4		314.29	0		345.24	0
313.78	80		315.46	18		314.3	11		345.24	6
313.79	52		315.46	6		314.3	43		345.25	12
313.8	52		315.47	0		314.31	15		345.26	0
313.8	57		315.48	3		314.32	0		345.27	0
313.81	14		315.49	31		314.32	5		345.27	9
313.82	8		315.49	17		314.33	19		345.28	23
313.82	41		315.5	46		314.34	27		345.29	16
313.83	55		315.51	18		314.35	72		345.3	9
313.84	14		315.52	9		314.35	11		345.3	0
313.85	16		315.52	30		314.36	0		345.31	0
313.85	32		315.53	25		314.37	6		345.32	2
313.86	38		315.54	16		314.38	28		345.33	8
313.87	46		315.54	23		314.38	30		345.33	9
313.88	17		315.55	18		314.39	25		345.34	8
313.88	17		315.56	24		314.4	7		345.35	7
313.89	26		315.57	24		314.4	5		345.36	0
313.9	28		315.57	63		314.41	26		345.56	0
313.9	44		315.58	14		314.42	33		345.57	4
313.91	72		315.59	0		314.43	24		345.58	12
313.92	64		315.6	0		314.43	31		345.59	5
313.93	78		315.6	9		314.44	21		345.59	0
313.93	79		315.61	46		314.45	24		345.76	0
313.94	81		315.62	17		314.46	0		345.77	3
313.95	38		315.62	14		314.46	1		345.78	10
313.95	10		315.63	3		314.47	8		345.78	4
313.96	25		315.64	0		314.48	12		345.79	0
313.97	50		315.73	0		314.48	6		345.81	0
313.98	41		315.73	7		314.49	34		345.81	1
313.98	1		315.74	18		314.5	57		345.82	7
313.99	4		315.75	17		314.51	59		345.83	8
314	35		315.75	18		314.51	0		345.84	0
314.01	77		315.76	4		314.52	0		345.9	0
314.01	88		315.77	0		314.53	2		345.91	5
314.02	76		315.78	1		314.53	11		345.92	12
314.03	25		315.78	24		314.54	19		345.93	0
314.03	0		315.79	23		314.55	44		346.03	0
314.04	7		315.8	4		314.56	27		346.04	4
314.05	20		315.81	0		314.56	12		346.05	54
314.06	19		315.81	18		314.57	13		346.06	96
314.06	15		315.82	4		314.58	21		346.06	9
314.07	25		315.83	0		314.59	27		346.07	0
314.08	31		315.83	1		314.59	30		346.14	0
314.09	45		315.84	22		314.6	7		346.15	6
314.09	106		315.85	26		314.61	9		346.16	14
314.1	105		315.86	21		314.61	0		346.16	0
314.11	44		315.86	4		314.62	8		346.21	0
314.11	111		315.87	0		314.63	31		346.22	13
314.12	110		315.88	11		314.64	12		346.22	26
314.13	40		315.89	13		314.64	14		346.23	0
314.14	51		315.89	12		314.65	33		346.24	0
314.14	56		315.9	10		314.66	40		346.25	3
314.15	31		315.91	24		314.67	47		346.25	10
314.16	37		315.91	24		314.67	15		346.26	4
314.16	62		315.92	4		314.68	27		346.27	0
314.17	76		315.93	14		314.69	14		346.32	0
314.18	44		315.94	3		314.69	0		346.33	5
314.19	45		315.94	17		314.7	0		346.34	12
314.19	77		315.95	8		314.71	3		346.35	0
314.2	42		315.96	0		314.72	25		346.39	0
314.21	32		315.97	5		314.72	45		346.4	8
314.22	20		315.97	83		314.73	42		346.41	24
314.22	4		315.98	85		314.74	12		346.41	10
314.23	6		315.99	20		314.75	17		346.42	0
314.24	23		315.99	1		314.75	13		346.48	0
314.24	38		316	0		314.76	7		346.48	6
314.25	49		316.02	0		314.77	19		346.49	18
314.26	55		316.02	17		314.77	15		346.5	5
314.27	58		316.03	18		314.78	34		346.51	0
314.27	61		316.04	4		314.79	31		346.54	0
314.28	56		316.05	3		314.8	54		346.55	6
314.29	34		316.05	17		314.8	54		346.56	14
314.3	48		316.06	13		314.81	57		346.57	0
314.3	73		316.07	30		314.82	65		346.57	0
314.31	45		316.07	28		314.83	50		346.58	3
314.32	68		316.08	39		314.83	7		346.59	10
314.32	63		316.09	30		314.84	16		346.6	4
314.33	27		316.1	31		314.85	24		346.61	0
314.34	20		316.1	7		314.85	33		346.74	0
[truncated: 222,503+ more rows]
