# Supplementary material for: Deciphering functional roles of protein succinylation and glutarylation using genetic code expansion
Source: Nat Chem. 2024 Mar 26;16(6):913–21. doi: 10.1038/s41557-024-01500-5 (PMC11164685; doi:10.1038/s41557-024-01500-5)
Supplement: Supplementary file 4 — Full gels in Figs. 2b,d (unprocessed and fully uncropped) and LC–MS data in Fig. 2c. [file 41557_2024_1500_MOESM4_ESM.xlsx]

## Sheet: Fig. 2c
Histone H3 K122GluK			Histone H3 K122SucK
mass (Da)	intensity (a.u.)		mass (Da)	intensity (a.u.)
300	204		300	466
300.01	271		300.01	301
300.01	255		300.01	151
300.02	138		300.02	240
300.03	116		300.03	172
300.04	255		300.04	197
300.04	130		300.04	337
300.05	80		300.05	350
300.06	126		300.06	157
300.06	156		300.06	375
300.07	215		300.07	353
300.08	254		300.08	193
300.09	266		300.09	274
300.09	162		300.09	256
300.1	149		300.1	126
300.11	292		300.11	139
300.11	344		300.11	207
300.12	309		300.12	193
300.13	203		300.13	227
300.13	332		300.13	181
300.14	160		300.14	247
300.15	134		300.15	229
300.16	277		300.16	245
300.16	308		300.16	164
300.17	254		300.17	295
300.18	226		300.18	259
300.18	219		300.18	229
300.19	304		300.19	291
300.2	397		300.2	327
300.21	224		300.21	409
300.21	316		300.21	367
300.22	163		300.22	281
300.23	250		300.23	312
300.23	142		300.23	194
300.24	70		300.24	187
300.25	106		300.25	241
300.26	174		300.26	211
300.26	150		300.26	229
300.27	124		300.27	349
300.28	260		300.28	308
300.28	227		300.28	322
300.29	78		300.29	202
300.3	125		300.3	225
300.31	230		300.31	203
300.31	206		300.31	131
300.32	258		300.32	122
300.33	252		300.33	169
300.33	184		300.33	260
300.34	117		300.34	322
300.35	137		300.35	271
300.35	141		300.35	231
300.36	173		300.36	258
300.37	175		300.37	225
300.38	278		300.38	161
300.38	174		300.38	229
300.39	160		300.39	291
300.4	124		300.4	201
300.4	91		300.4	310
300.41	44		300.41	280
300.42	114		300.42	255
300.43	97		300.43	250
300.43	45		300.43	195
300.44	105		300.44	238
300.45	288		300.45	177
300.45	213		300.45	273
300.46	141		300.46	281
300.47	92		300.47	280
300.48	126		300.48	409
300.48	94		300.48	460
300.49	96		300.49	326
300.5	125		300.5	208
300.5	78		300.5	267
300.51	157		300.51	211
300.52	169		300.52	161
300.52	144		300.52	203
300.53	142		300.53	321
300.54	134		300.54	229
300.55	143		300.55	259
300.55	86		300.55	330
300.56	99		300.56	450
300.57	78		300.57	313
300.57	118		300.57	187
300.58	119		300.58	261
300.59	169		300.59	298
300.6	130		300.6	436
300.6	107		300.6	312
300.61	224		300.61	322
300.62	260		300.62	301
300.62	240		300.62	230
300.63	143		300.63	346
300.64	69		300.64	230
300.65	66		300.65	190
300.65	23		300.65	285
300.66	50		300.66	463
300.67	61		300.67	368
300.67	115		300.67	277
300.68	117		300.68	275
300.69	184		300.69	283
300.7	147		300.7	173
300.7	174		300.7	118
300.71	165		300.71	270
300.72	136		300.72	237
300.72	195		300.72	246
300.73	198		300.73	341
300.74	148		300.74	352
300.74	165		300.74	251
300.75	122		300.75	327
300.76	106		300.76	340
300.77	113		300.77	307
300.77	109		300.77	275
300.78	98		300.78	232
300.79	184		300.79	295
300.79	126		300.79	265
300.8	116		300.8	167
300.81	208		300.81	307
300.82	236		300.82	321
300.82	126		300.82	368
300.83	111		300.83	393
300.84	119		300.84	349
300.84	185		300.84	222
300.85	191		300.85	220
300.86	215		300.86	206
300.87	164		300.87	84
300.87	179		300.87	186
300.88	234		300.88	244
300.89	323		300.89	243
300.89	198		300.89	212
300.9	114		300.9	307
300.91	171		300.91	398
300.92	170		300.92	394
300.92	201		300.92	370
300.93	269		300.93	198
300.94	218		300.94	253
300.94	174		300.94	325
300.95	193		300.95	381
300.96	156		300.96	233
300.96	116		300.96	233
300.97	167		300.97	309
300.98	110		300.98	403
300.99	125		300.99	229
300.99	180		300.99	241
301	135		301	243
301.01	147		301.01	213
301.01	181		301.01	236
301.02	338		301.02	215
301.03	294		301.03	310
301.04	146		301.04	430
301.04	132		301.04	246
301.05	192		301.05	188
301.06	390		301.06	227
301.06	805		301.06	289
301.07	581		301.07	318
301.08	470		301.08	320
301.09	357		301.09	248
301.09	222		301.09	328
301.1	191		301.1	365
301.11	205		301.11	290
301.11	151		301.11	262
301.12	139		301.12	261
301.13	266		301.13	309
301.14	359		301.14	316
301.14	234		301.14	277
301.15	150		301.15	339
301.16	177		301.16	239
301.16	237		301.16	261
301.17	203		301.17	331
301.18	194		301.18	459
301.18	318		301.18	236
301.19	402		301.19	217
301.2	247		301.2	209
301.21	215		301.21	242
301.21	192		301.21	263
301.22	123		301.22	344
301.23	116		301.23	235
301.23	89		301.23	305
301.24	222		301.24	264
301.25	255		301.25	212
301.26	156		301.26	360
301.26	106		301.26	350
301.27	175		301.27	323
301.28	273		301.28	157
301.28	262		301.28	250
301.29	168		301.29	163
301.3	121		301.3	212
301.31	70		301.31	401
301.31	100		301.31	492
301.32	140		301.32	321
301.33	91		301.33	243
301.33	140		301.33	169
301.34	150		301.34	293
301.35	325		301.35	337
301.36	190		301.36	218
301.36	294		301.36	164
301.37	351		301.37	243
301.38	277		301.38	277
301.38	131		301.38	197
301.39	139		301.39	249
301.4	86		301.4	348
301.4	179		301.4	221
301.41	124		301.41	262
301.42	182		301.42	241
301.43	196		301.43	190
301.43	95		301.43	185
301.44	113		301.44	149
301.45	163		301.45	252
301.45	178		301.45	325
301.46	165		301.46	308
301.47	164		301.47	221
301.48	195		301.48	230
301.48	258		301.48	263
301.49	323		301.49	254
301.5	253		301.5	300
301.5	124		301.5	271
301.51	102		301.51	260
301.52	124		301.52	311
301.53	116		301.53	238
301.53	148		301.53	217
301.54	120		301.54	258
301.55	182		301.55	315
301.55	182		301.55	280
301.56	143		301.56	400
301.57	87		301.57	252
301.58	59		301.58	179
301.58	119		301.58	230
301.59	191		301.59	240
301.6	194		301.6	284
301.6	215		301.6	314
301.61	237		301.61	190
301.62	125		301.62	172
301.63	88		301.63	316
301.63	149		301.63	242
301.64	179		301.64	198
301.65	102		301.65	250
301.65	66		301.65	316
301.66	168		301.66	286
301.67	256		301.67	238
301.67	126		301.67	402
301.68	146		301.68	250
301.69	293		301.69	161
301.7	225		301.7	258
301.7	171		301.7	249
301.71	164		301.71	287
301.72	121		301.72	269
301.72	131		301.72	242
301.73	140		301.73	175
301.74	148		301.74	222
301.75	146		301.75	292
301.75	160		301.75	317
301.76	170		301.76	267
301.77	168		301.77	161
301.77	136		301.77	303
301.78	137		301.78	335
301.79	212		301.79	286
301.8	185		301.8	243
301.8	200		301.8	276
301.81	212		301.81	250
301.82	271		301.82	203
301.82	244		301.82	147
301.83	185		301.83	158
301.84	229		301.84	185
301.85	225		301.85	187
301.85	227		301.85	157
301.86	195		301.86	134
301.87	236		301.87	146
301.87	200		301.87	117
301.88	228		301.88	159
301.89	166		301.89	238
301.9	132		301.9	243
301.9	223		301.9	174
301.91	186		301.91	163
301.92	249		301.92	315
301.92	292		301.92	278
301.93	198		301.93	348
301.94	138		301.94	537
301.94	143		301.94	227
301.95	185		301.95	175
301.96	177		301.96	198
301.97	171		301.97	272
301.97	196		301.97	265
301.98	214		301.98	225
301.99	155		301.99	216
301.99	172		301.99	260
302	188		302	232
302.01	187		302.01	218
302.02	162		302.02	386
302.02	97		302.02	354
302.03	76		302.03	259
302.04	99		302.04	296
302.04	179		302.04	441
302.05	195		302.05	469
302.06	303		302.06	365
302.07	292		302.07	313
302.07	321		302.07	315
302.08	252		302.08	299
302.09	234		302.09	333
302.09	278		302.09	390
302.1	268		302.1	426
302.11	193		302.11	347
302.12	178		302.12	445
302.12	225		302.12	265
302.13	176		302.13	214
302.14	139		302.14	386
302.14	186		302.14	296
302.15	260		302.15	227
302.16	232		302.16	202
302.17	158		302.17	164
302.17	276		302.17	287
302.18	245		302.18	350
302.19	224		302.19	374
302.19	247		302.19	264
302.2	236		302.2	200
302.21	163		302.21	258
302.22	112		302.22	261
302.22	222		302.22	387
302.23	292		302.23	370
302.24	258		302.24	341
302.24	124		302.24	319
302.25	157		302.25	269
302.26	178		302.26	179
302.26	183		302.26	156
302.27	201		302.27	190
302.28	161		302.28	227
302.29	124		302.29	288
302.29	153		302.29	265
302.3	211		302.3	251
302.31	381		302.31	283
302.31	390		302.31	264
302.32	164		302.32	210
302.33	137		302.33	200
302.34	224		302.34	254
302.34	184		302.34	245
302.35	136		302.35	222
302.36	175		302.36	210
302.36	138		302.36	299
302.37	104		302.37	226
302.38	98		302.38	175
302.39	127		302.39	234
302.39	172		302.39	300
302.4	145		302.4	304
302.41	232		302.41	445
302.41	230		302.41	332
302.42	150		302.42	253
302.43	183		302.43	283
302.44	161		302.44	513
302.44	204		302.44	319
302.45	215		302.45	245
302.46	162		302.46	251
302.46	192		302.46	311
302.47	98		302.47	304
302.48	105		302.48	373
302.49	258		302.49	226
302.49	245		302.49	138
302.5	278		302.5	243
302.51	240		302.51	319
302.51	165		302.51	328
302.52	204		302.52	344
302.53	111		302.53	354
302.54	58		302.54	271
302.54	138		302.54	211
302.55	181		302.55	370
302.56	202		302.56	442
302.56	149		302.56	479
302.57	113		302.57	443
302.58	105		302.58	295
302.59	148		302.59	167
302.59	250		302.59	182
302.6	282		302.6	302
302.61	183		302.61	308
302.61	127		302.61	195
302.62	145		302.62	236
302.63	111		302.63	352
302.63	143		302.63	351
302.64	234		302.64	268
302.65	297		302.65	246
302.66	395		302.66	239
302.66	270		302.66	197
302.67	111		302.67	138
302.68	142		302.68	257
302.68	142		302.68	228
302.69	196		302.69	170
302.7	239		302.7	164
302.71	350		302.71	199
302.71	319		302.71	173
302.72	207		302.72	215
302.73	152		302.73	238
302.73	196		302.73	314
302.74	137		302.74	410
302.75	162		302.75	369
302.76	181		302.76	418
302.76	160		302.76	460
302.77	212		302.77	414
302.78	162		302.78	283
302.78	163		302.78	209
302.79	118		302.79	248
302.8	122		302.8	253
302.81	179		302.81	250
302.81	243		302.81	198
302.82	249		302.82	220
302.83	212		302.83	249
302.83	197		302.83	316
302.84	184		302.84	246
302.85	235		302.85	204
302.86	175		302.86	259
302.86	135		302.86	243
302.87	160		302.87	193
302.88	212		302.88	211
302.88	327		302.88	195
302.89	354		302.89	309
302.9	277		302.9	357
302.91	201		302.91	231
302.91	191		302.91	260
302.92	237		302.92	235
302.93	173		302.93	189
302.93	89		302.93	165
302.94	106		302.94	179
302.95	139		302.95	242
302.96	81		302.96	183
302.96	50		302.96	295
302.97	89		302.97	376
302.98	175		302.98	339
302.98	250		302.98	190
302.99	255		302.99	239
303	203		303	336
303.01	118		303.01	338
303.01	275		303.01	292
303.02	398		303.02	262
303.03	426		303.03	493
303.03	264		303.03	429
303.04	314		303.04	367
303.05	283		303.05	222
303.05	241		303.05	192
303.06	330		303.06	194
303.07	468		303.07	286
303.08	430		303.08	246
303.08	327		303.08	205
303.09	348		303.09	273
303.1	338		303.1	282
303.1	290		303.1	283
303.11	407		303.11	322
303.12	483		303.12	339
303.13	395		303.13	224
303.13	320		303.13	239
303.14	274		303.14	246
303.15	308		303.15	256
303.15	371		303.15	384
303.16	259		303.16	301
303.17	111		303.17	254
303.18	130		303.18	252
303.18	177		303.18	500
303.19	266		303.19	423
303.2	190		303.2	223
303.2	197		303.2	313
303.21	191		303.21	565
303.22	210		303.22	551
303.23	223		303.23	441
303.23	262		303.23	351
303.24	221		303.24	230
303.25	147		303.25	182
303.25	144		303.25	295
303.26	158		303.26	278
303.27	123		303.27	282
303.28	134		303.28	152
303.28	190		303.28	207
303.29	190		303.29	406
303.3	170		303.3	292
303.3	159		303.3	320
303.31	147		303.31	324
303.32	95		303.32	193
303.33	168		303.33	107
303.33	212		303.33	177
303.34	171		303.34	252
303.35	105		303.35	234
303.35	90		303.35	281
303.36	118		303.36	328
303.37	217		303.37	323
303.38	142		303.38	299
303.38	103		303.38	271
303.39	142		303.39	307
303.4	178		303.4	280
303.4	260		303.4	249
303.41	158		303.41	234
303.42	143		303.42	265
303.43	143		303.43	377
303.43	154		303.43	263
303.44	207		303.44	161
303.45	176		303.45	253
303.45	158		303.45	427
303.46	111		303.46	274
303.47	223		303.47	187
303.48	279		303.48	178
303.48	294		303.48	211
303.49	270		303.49	418
303.5	242		303.5	263
303.5	168		303.5	251
303.51	220		303.51	312
303.52	363		303.52	338
303.53	362		303.53	249
303.53	285		303.53	213
303.54	190		303.54	225
303.55	180		303.55	347
303.55	244		303.55	311
303.56	187		303.56	260
303.57	214		303.57	276
303.58	225		303.58	241
303.58	188		303.58	264
303.59	145		303.59	389
303.6	127		303.6	230
303.6	161		303.6	248
303.61	148		303.61	341
303.62	161		303.62	417
303.62	161		303.62	344
303.63	92		303.63	329
303.64	83		303.64	454
303.65	63		303.65	538
303.65	49		303.65	352
303.66	109		303.66	247
303.67	149		303.67	353
303.67	150		303.67	259
303.68	124		303.68	253
303.69	83		303.69	271
303.7	230		303.7	156
303.7	268		303.7	221
303.71	211		303.71	325
303.72	185		303.72	387
303.72	202		303.72	338
303.73	198		303.73	210
303.74	161		303.74	265
303.75	137		303.75	204
303.75	127		303.75	162
303.76	137		303.76	305
303.77	226		303.77	291
303.77	411		303.77	242
303.78	372		303.78	194
303.79	264		303.79	215
303.8	248		303.8	232
303.8	212		303.8	249
303.81	183		303.81	234
303.82	115		303.82	209
303.82	117		303.82	174
303.83	201		303.83	76
303.84	163		303.84	167
303.85	133		303.85	202
303.85	230		303.85	161
303.86	379		303.86	163
303.87	307		303.87	171
303.87	344		303.87	283
303.88	515		303.88	263
303.89	403		303.89	288
303.9	260		303.9	338
303.9	303		303.9	219
303.91	360		303.91	107
303.92	250		303.92	304
303.92	247		303.92	367
303.93	203		303.93	304
303.94	165		303.94	257
303.95	267		303.95	149
303.95	272		303.95	222
303.96	154		303.96	276
303.97	224		303.97	243
303.97	288		303.97	197
303.98	192		303.98	235
303.99	164		303.99	288
304	320		304	317
304	312		304	192
304.01	221		304.01	116
304.02	278		304.02	166
304.02	241		304.02	224
304.03	191		304.03	197
304.04	193		304.04	264
304.05	196		304.05	292
304.05	136		304.05	296
304.06	161		304.06	301
304.07	135		304.07	283
304.07	126		304.07	328
304.08	242		304.08	286
304.09	277		304.09	291
304.1	195		304.1	224
304.1	119		304.1	244
304.11	113		304.11	192
304.12	178		304.12	157
304.12	206		304.12	211
304.13	207		304.13	255
304.14	355		304.14	210
304.15	360		304.15	124
304.15	311		304.15	178
304.16	409		304.16	267
304.17	420		304.17	339
304.17	289		304.17	389
304.18	291		304.18	359
304.19	202		304.19	377
304.2	112		304.2	330
304.2	115		304.2	292
304.21	162		304.21	325
304.22	190		304.22	335
304.22	215		304.22	325
304.23	299		304.23	269
304.24	331		304.24	295
304.25	346		304.25	316
304.25	313		304.25	392
304.26	243		304.26	499
304.27	342		304.27	287
304.27	333		304.27	139
304.28	203		304.28	242
304.29	210		304.29	288
304.3	254		304.3	252
304.3	260		304.3	327
304.31	149		304.31	276
304.32	130		304.32	234
304.32	250		304.32	289
304.33	183		304.33	271
304.34	193		304.34	178
304.35	187		304.35	213
304.35	195		304.35	393
304.36	200		304.36	413
304.37	206		304.37	400
304.37	231		304.37	288
304.38	300		304.38	231
304.39	314		304.39	242
304.4	363		304.4	170
304.4	288		304.4	183
304.41	149		304.41	179
304.42	137		304.42	187
304.42	202		304.42	191
304.43	159		304.43	149
304.44	111		304.44	195
304.45	141		304.45	241
304.45	159		304.45	291
304.46	141		304.46	329
304.47	126		304.47	192
304.47	123		304.47	130
304.48	111		304.48	260
304.49	113		304.49	269
304.5	207		304.5	178
304.5	286		304.5	167
304.51	273		304.51	286
304.52	266		304.52	329
304.52	263		304.52	284
304.53	210		304.53	370
304.54	170		304.54	338
304.55	167		304.55	385
304.55	197		304.55	415
304.56	255		304.56	314
304.57	287		304.57	290
304.57	235		304.57	247
304.58	194		304.58	229
304.59	153		304.59	325
304.6	93		304.6	394
304.6	87		304.6	566
304.61	109		304.61	557
304.62	199		304.62	267
304.62	278		304.62	194
304.63	203		304.63	223
304.64	141		304.64	149
304.65	158		304.65	230
304.65	139		304.65	303
304.66	126		304.66	290
304.67	119		304.67	330
304.67	139		304.67	270
304.68	168		304.68	179
304.69	161		304.69	179
304.7	235		304.7	299
304.7	269		304.7	348
304.71	256		304.71	313
304.72	186		304.72	214
304.72	113		304.72	288
304.73	135		304.73	426
304.74	172		304.74	331
304.75	127		304.75	310
304.75	106		304.75	405
304.76	133		304.76	467
304.77	151		304.77	327
304.77	183		304.77	281
304.78	183		304.78	290
304.79	221		304.79	373
304.8	214		304.8	351
304.8	135		304.8	280
304.81	121		304.81	291
304.82	177		304.82	279
304.82	247		304.82	287
304.83	363		304.83	240
304.84	330		304.84	206
304.85	304		304.85	224
304.85	222		304.85	191
304.86	111		304.86	246
304.87	186		304.87	236
304.87	345		304.87	176
304.88	433		304.88	192
304.89	348		304.89	196
304.9	241		304.9	231
304.9	245		304.9	366
304.91	247		304.91	406
304.92	277		304.92	296
304.92	255		304.92	360
304.93	209		304.93	287
304.94	181		304.94	294
304.95	165		304.95	374
304.95	173		304.95	221
304.96	149		304.96	137
304.97	137		304.97	203
304.97	121		304.97	306
304.98	133		304.98	486
304.99	281		304.99	427
305	290		305	260
305	206		305	124
305.01	264		305.01	137
305.02	299		305.02	245
305.02	322		305.02	278
305.03	407		305.03	295
305.04	354		305.04	319
305.05	320		305.05	319
305.05	337		305.05	292
305.06	306		305.06	267
305.07	310		305.07	320
305.07	304		305.07	308
305.08	226		305.08	422
305.09	241		305.09	350
305.1	235		305.1	146
305.1	300		305.1	138
305.11	328		305.11	180
305.12	268		305.12	298
305.12	285		305.12	361
305.13	347		305.13	340
305.14	454		305.14	287
305.15	617		305.15	255
305.15	531		305.15	425
305.16	460		305.16	479
305.17	503		305.17	459
305.17	433		305.17	340
305.18	337		305.18	244
305.19	351		305.19	208
305.2	304		305.2	170
305.2	198		305.2	149
305.21	141		305.21	344
305.22	204		305.22	535
305.22	222		305.22	479
305.23	372		305.23	338
305.24	465		305.24	216
305.25	265		305.25	245
305.25	151		305.25	306
305.26	128		305.26	314
305.27	212		305.27	362
305.27	324		305.27	434
305.28	311		305.28	365
305.29	236		305.29	305
305.3	181		305.3	361
305.3	174		305.3	349
305.31	206		305.31	301
305.32	181		305.32	340
305.32	114		305.32	350
305.33	50		305.33	249
305.34	16		305.34	272
305.35	122		305.35	277
305.35	260		305.35	257
305.36	204		305.36	212
305.37	165		305.37	259
305.37	177		305.37	222
305.38	181		305.38	259
305.39	181		305.39	237
305.4	149		305.4	150
305.4	122		305.4	233
305.41	74		305.41	403
305.42	83		305.42	391
305.42	190		305.42	328
305.43	296		305.43	196
305.44	238		305.44	215
305.45	180		305.45	423
305.45	249		305.45	354
305.46	267		305.46	211
305.47	248		305.47	208
305.47	238		305.47	277
305.48	226		305.48	300
305.49	219		305.49	283
305.5	223		305.5	345
305.5	199		305.5	364
305.51	175		305.51	335
305.52	152		305.52	309
305.52	156		305.52	357
305.53	192		305.53	276
305.54	162		305.54	215
305.55	170		305.55	296
305.55	186		305.55	279
305.56	139		305.56	237
305.57	153		305.57	212
305.57	243		305.57	275
305.58	285		305.58	404
305.59	261		305.59	454
305.6	149		305.6	420
305.6	78		305.6	279
305.61	141		305.61	151
305.62	173		305.62	137
305.62	171		305.62	269
305.63	185		305.63	292
305.64	133		305.64	297
305.65	118		305.65	339
305.65	140		305.65	334
305.66	87		305.66	268
305.67	96		305.67	234
305.67	141		305.67	285
305.68	161		305.68	345
305.69	191		305.69	235
305.7	165		305.7	220
305.7	95		305.7	202
305.71	100		305.71	229
305.72	142		305.72	327
305.72	131		305.72	427
305.73	229		305.73	318
305.74	197		305.74	270
305.75	70		305.75	315
305.75	97		305.75	313
305.76	83		305.76	257
305.77	88		305.77	281
305.77	101		305.77	373
305.78	79		305.78	291
305.79	136		305.79	229
305.8	267		305.8	185
305.8	294		305.8	140
305.81	189		305.81	239
305.82	154		305.82	286
305.82	125		305.82	234
305.83	143		305.83	202
305.84	222		305.84	231
305.85	194		305.85	293
305.85	175		305.85	306
305.86	183		305.86	271
305.87	135		305.87	292
305.87	225		305.87	235
305.88	299		305.88	254
305.89	225		305.89	287
305.9	139		305.9	201
305.9	97		305.9	167
305.91	177		305.91	226
305.92	264		305.92	325
305.92	222		305.92	322
305.93	122		305.93	253
305.94	138		305.94	273
305.95	137		305.95	228
305.95	77		305.95	149
305.96	92		305.96	83
305.97	109		305.97	113
305.97	204		305.97	358
305.98	266		305.98	408
305.99	196		305.99	388
306	113		306	444
306	101		306	325
306.01	121		306.01	167
306.02	162		306.02	101
306.02	195		306.02	186
306.03	161		306.03	204
306.04	224		306.04	241
306.05	329		306.05	345
306.05	339		306.05	350
306.06	246		306.06	297
306.07	146		306.07	274
306.07	168		306.07	321
306.08	218		306.08	309
306.09	233		306.09	289
306.1	188		306.1	267
306.1	93		306.1	242
306.11	75		306.11	231
306.12	132		306.12	229
306.12	192		306.12	247
306.13	156		306.13	237
306.14	150		306.14	292
306.15	177		306.15	341
306.15	237		306.15	393
306.16	392		306.16	451
306.17	409		306.17	409
306.18	324		306.18	327
306.18	233		306.18	270
306.19	140		306.19	254
306.2	132		306.2	367
306.2	164		306.2	301
306.21	153		306.21	204
306.22	225		306.22	273
306.23	255		306.23	273
306.23	268		306.23	327
306.24	294		306.24	477
306.25	193		306.25	378
306.25	229		306.25	227
306.26	228		306.26	278
306.27	242		306.27	347
306.28	317		306.28	281
306.28	257		306.28	237
306.29	212		306.29	274
306.3	188		306.3	354
306.3	204		306.3	385
306.31	150		306.31	219
306.32	53		306.32	114
306.33	76		306.33	246
306.33	132		306.33	272
306.34	101		306.34	234
306.35	118		306.35	266
306.35	214		306.35	362
306.36	259		306.36	427
306.37	204		306.37	326
306.38	201		306.38	383
306.38	178		306.38	388
306.39	109		306.39	388
306.4	117		306.4	328
306.4	121		306.4	194
306.41	159		306.41	263
306.42	196		306.42	262
306.43	212		306.43	238
306.43	271		306.43	280
306.44	269		306.44	313
306.45	205		306.45	270
306.45	235		306.45	232
306.46	182		306.46	291
306.47	98		306.47	346
306.48	128		306.48	375
306.48	202		306.48	442
306.49	238		306.49	364
306.5	203		306.5	173
306.5	152		306.5	260
306.51	160		306.51	378
306.52	235		306.52	295
306.53	203		306.53	221
306.53	217		306.53	240
306.54	206		306.54	342
306.55	117		306.55	385
306.55	155		306.55	307
306.56	160		306.56	226
306.57	193		306.57	216
306.58	231		306.58	349
306.58	185		306.58	403
306.59	177		306.59	275
306.6	135		306.6	153
306.6	165		306.6	204
306.61	216		306.61	364
306.62	183		306.62	364
306.63	195		306.63	207
306.63	241		306.63	172
306.64	235		306.64	193
306.65	181		306.65	199
306.65	138		306.65	144
306.66	124		306.66	90
306.67	185		306.67	188
306.68	299		306.68	353
306.68	277		306.68	431
306.69	171		306.69	309
306.7	162		306.7	311
306.7	177		306.7	358
306.71	195		306.71	282
306.72	208		306.72	260
306.73	260		306.73	247
306.73	185		306.73	224
306.74	96		306.74	322
306.75	180		306.75	277
306.76	255		306.76	166
306.76	212		306.76	271
306.77	168		306.77	361
306.78	124		306.78	399
306.78	128		306.78	363
306.79	219		306.79	281
306.8	240		306.8	287
306.81	173		306.81	275
306.81	144		306.81	351
306.82	149		306.82	401
306.83	164		306.83	270
306.83	188		306.83	203
306.84	137		306.84	195
306.85	127		306.85	213
306.86	152		306.86	266
306.86	168		306.86	247
306.87	300		306.87	245
306.88	538		306.88	260
306.88	466		306.88	243
306.89	264		306.89	260
306.9	309		306.9	221
306.91	231		306.91	210
306.91	190		306.91	377
306.92	162		306.92	402
306.93	119		306.93	303
306.93	142		306.93	268
306.94	168		306.94	236
306.95	245		306.95	295
306.96	248		306.96	335
306.96	132		306.96	441
306.97	77		306.97	465
306.98	119		306.98	259
306.98	203		306.98	202
306.99	193		306.99	216
307	266		307	169
307.01	330		307.01	147
307.01	225		307.01	128
307.02	147		307.02	155
307.03	174		307.03	282
307.03	229		307.03	395
307.04	224		307.04	358
307.05	214		307.05	338
307.06	151		307.06	225
307.06	208		307.06	172
307.07	291		307.07	263
307.08	297		307.08	249
307.08	289		307.08	212
307.09	446		307.09	160
307.1	423		307.1	193
307.11	154		307.11	246
307.11	110		307.11	212
307.12	224		307.12	197
307.13	331		307.13	259
307.14	318		307.14	273
307.14	361		307.14	205
307.15	379		307.15	232
307.16	389		307.16	200
307.16	413		307.16	239
307.17	349		307.17	332
307.18	445		307.18	259
307.19	611		307.19	249
307.19	463		307.19	255
307.2	247		307.2	212
307.21	278		307.21	157
307.21	237		307.21	298
307.22	240		307.22	510
307.23	240		307.23	395
307.24	207		307.24	240
307.24	201		307.24	319
307.25	179		307.25	293
307.26	145		307.26	298
307.26	174		307.26	335
307.27	263		307.27	257
307.28	258		307.28	217
307.29	193		307.29	214
307.29	151		307.29	387
307.3	181		307.3	440
307.31	135		307.31	283
307.31	168		307.31	273
307.32	220		307.32	287
307.33	156		307.33	295
307.34	154		307.34	351
307.34	119		307.34	396
307.35	93		307.35	325
307.36	58		307.36	227
307.36	79		307.36	219
307.37	205		307.37	170
307.38	239		307.38	208
307.39	234		307.39	277
307.39	284		307.39	351
307.4	244		307.4	469
307.41	197		307.41	435
307.41	200		307.41	476
307.42	184		307.42	452
307.43	134		307.43	296
307.44	152		307.44	242
307.44	154		307.44	214
307.45	147		307.45	265
307.46	181		307.46	215
307.46	125		307.46	152
307.47	130		307.47	185
307.48	200		307.48	227
307.49	194		307.49	247
307.49	175		307.49	267
307.5	153		307.5	310
307.51	117		307.51	354
307.52	147		307.52	326
307.52	109		307.52	270
307.53	92		307.53	237
307.54	118		307.54	243
307.54	61		307.54	292
307.55	76		307.55	380
307.56	173		307.56	366
307.57	188		307.57	242
307.57	120		307.57	275
307.58	100		307.58	326
307.59	120		307.59	328
307.59	122		307.59	314
307.6	90		307.6	304
307.61	126		307.61	407
307.62	142		307.62	451
307.62	81		307.62	326
307.63	118		307.63	156
307.64	200		307.64	188
307.64	215		307.64	359
307.65	179		307.65	297
307.66	143		307.66	156
307.67	113		307.67	218
307.67	98		307.67	278
307.68	164		307.68	294
307.69	230		307.69	284
307.69	202		307.69	337
307.7	139		307.7	328
307.71	118		307.71	234
307.72	153		307.72	167
307.72	144		307.72	167
307.73	205		307.73	255
307.74	256		307.74	342
307.74	106		307.74	454
307.75	117		307.75	406
307.76	121		307.76	430
307.77	128		307.77	455
307.77	236		307.77	334
307.78	190		307.78	310
307.79	50		307.79	401
307.79	130		307.79	392
307.8	246		307.8	265
307.81	218		307.81	257
307.82	109		307.82	279
307.82	148		307.82	267
307.83	154		307.83	266
307.84	134		307.84	252
307.85	166		307.85	260
307.85	187		307.85	262
307.86	191		307.86	205
307.87	163		307.87	161
307.87	191		307.87	279
307.88	173		307.88	349
307.89	173		307.89	390
307.9	258		307.9	455
307.9	225		307.9	344
307.91	187		307.91	361
307.92	181		307.92	328
307.92	110		307.92	266
307.93	55		307.93	332
307.94	136		307.94	342
307.95	212		307.95	308
307.95	194		307.95	286
307.96	155		307.96	340
307.97	122		307.97	281
307.97	98		307.97	235
307.98	102		307.98	261
307.99	122		307.99	253
308	65		308	366
308	76		308	406
308.01	164		308.01	360
308.02	227		308.02	297
308.02	218		308.02	297
308.03	160		308.03	336
308.04	156		308.04	264
308.05	187		308.05	215
308.05	168		308.05	242
308.06	118		308.06	217
308.07	143		308.07	234
308.07	152		308.07	352
308.08	200		308.08	445
308.09	262		308.09	264
308.1	284		308.1	150
308.1	277		308.1	165
308.11	214		308.11	239
308.12	253		308.12	326
308.13	247		308.13	316
308.13	158		308.13	361
308.14	135		308.14	393
308.15	198		308.15	350
308.15	213		308.15	288
308.16	263		308.16	192
308.17	266		308.17	143
308.18	145		308.18	264
308.18	220		308.18	372
308.19	241		308.19	285
308.2	305		308.2	223
308.2	413		308.2	268
308.21	341		308.21	187
308.22	371		308.22	171
308.23	398		308.23	290
308.23	279		308.23	333
308.24	225		308.24	204
308.25	102		308.25	168
308.25	115		308.25	230
308.26	154		308.26	220
308.27	136		308.27	229
308.28	145		308.28	299
308.28	140		308.28	325
308.29	203		308.29	339
308.3	229		308.3	255
308.3	151		308.3	240
308.31	151		308.31	264
308.32	146		308.32	248
308.33	161		308.33	235
308.33	131		308.33	241
308.34	119		308.34	230
308.35	163		308.35	197
308.36	135		308.36	209
308.36	120		308.36	338
308.37	117		308.37	359
308.38	128		308.38	300
308.38	164		308.38	360
308.39	153		308.39	329
308.4	214		308.4	324
308.41	272		308.41	448
308.41	168		308.41	419
308.42	117		308.42	346
308.43	112		308.43	258
308.43	91		308.43	252
308.44	164		308.44	279
308.45	187		308.45	275
308.46	117		308.46	283
308.46	171		308.46	269
308.47	189		308.47	239
308.48	172		308.48	344
308.48	210		308.48	414
308.49	215		308.49	313
308.5	253		308.5	221
308.51	268		308.51	174
308.51	251		308.51	249
308.52	210		308.52	320
308.53	134		308.53	315
308.53	62		308.53	290
308.54	123		308.54	263
308.55	174		308.55	343
308.56	173		308.56	314
308.56	159		308.56	256
308.57	127		308.57	359
308.58	83		308.58	269
308.58	90		308.58	156
308.59	194		308.59	256
308.6	296		308.6	376
308.61	217		308.61	438
308.61	184		308.61	378
308.62	148		308.62	369
308.63	171		308.63	420
308.64	232		308.64	197
308.64	269		308.64	157
308.65	247		308.65	177
308.66	195		308.66	206
308.66	101		308.66	187
308.67	107		308.67	188
308.68	208		308.68	156
308.69	203		308.69	159
308.69	157		308.69	246
308.7	219		308.7	296
308.71	238		308.71	244
308.71	137		308.71	316
308.72	92		308.72	372
308.73	145		308.73	411
308.74	156		308.74	253
308.74	176		308.74	261
308.75	177		308.75	267
308.76	99		308.76	238
308.76	102		308.76	343
308.77	141		308.77	471
308.78	275		308.78	460
308.79	232		308.79	339
308.79	129		308.79	280
308.8	89		308.8	348
308.81	144		308.81	394
308.81	161		308.81	323
308.82	125		308.82	170
308.83	181		308.83	143
308.84	270		308.84	233
308.84	341		308.84	278
308.85	240		308.85	248
308.86	150		308.86	235
308.87	148		308.87	176
308.87	218		308.87	126
308.88	226		308.88	181
308.89	142		308.89	253
308.89	104		308.89	303
308.9	136		308.9	365
308.91	201		308.91	407
308.92	261		308.92	370
308.92	228		308.92	386
308.93	158		308.93	394
308.94	79		308.94	366
308.94	49		308.94	345
308.95	70		308.95	266
308.96	83		308.96	117
308.97	106		308.97	226
308.97	203		308.97	351
308.98	261		308.98	395
308.99	186		308.99	329
308.99	172		308.99	280
309	143		309	311
309.01	119		309.01	305
309.02	218		309.02	264
309.02	244		309.02	247
309.03	216		309.03	198
309.04	278		309.04	176
309.05	229		309.05	310
309.05	169		309.05	436
309.06	178		309.06	386
309.07	165		309.07	260
309.07	158		309.07	321
309.08	225		309.08	384
309.09	159		309.09	353
309.1	150		309.1	323
309.1	168		309.1	391
309.11	273		309.11	602
309.12	342		309.12	519
309.12	290		309.12	220
309.13	365		309.13	275
309.14	459		309.14	243
309.15	426		309.15	259
309.15	455		309.15	359
309.16	352		309.16	339
309.17	315		309.17	393
309.17	400		309.17	429
309.18	378		309.18	396
309.19	309		309.19	307
309.2	375		309.2	372
309.2	391		309.2	407
309.21	291		309.21	397
309.22	282		309.22	354
309.22	299		309.22	249
309.23	225		309.23	141
309.24	268		309.24	156
309.25	352		309.25	313
309.25	294		309.25	399
309.26	206		309.26	524
309.27	214		309.27	508
309.28	141		309.28	182
309.28	111		309.28	199
309.29	177		309.29	351
309.3	194		309.3	521
309.3	145		309.3	506
309.31	104		309.31	246
309.32	185		309.32	225
309.33	322		309.33	247
309.33	242		309.33	206
309.34	171		309.34	219
309.35	88		309.35	214
309.35	111		309.35	277
309.36	152		309.36	276
309.37	148		309.37	256
309.38	195		309.38	318
309.38	205		309.38	311
309.39	162		309.39	345
309.4	111		309.4	321
309.4	86		309.4	297
309.41	109		309.41	333
309.42	113		309.42	270
309.43	162		309.43	289
309.43	166		309.43	351
309.44	107		309.44	334
309.45	70		309.45	254
309.46	124		309.46	260
309.46	216		309.46	281
309.47	241		309.47	232
309.48	148		309.48	205
309.48	95		309.48	246
309.49	101		309.49	381
309.5	134		309.5	315
309.51	228		309.51	178
309.51	194		309.51	162
309.52	176		309.52	236
309.53	274		309.53	271
309.53	184		309.53	232
309.54	203		309.54	274
309.55	219		309.55	302
309.56	159		309.56	299
309.56	156		309.56	320
309.57	110		309.57	304
309.58	117		309.58	259
309.58	80		309.58	325
309.59	93		309.59	454
309.6	177		309.6	361
309.61	237		309.61	227
309.61	218		309.61	222
309.62	144		309.62	229
309.63	116		309.63	274
309.64	71		309.64	310
309.64	153		309.64	261
309.65	205		309.65	199
309.66	129		309.66	236
309.66	205		309.66	281
309.67	136		309.67	300
309.68	194		309.68	299
309.69	161		309.69	370
309.69	98		309.69	367
309.7	124		309.7	297
309.71	117		309.71	304
309.71	88		309.71	221
309.72	159		309.72	198
309.73	250		309.73	192
309.74	272		309.74	193
309.74	194		309.74	234
309.75	133		309.75	256
309.76	211		309.76	228
309.76	180		309.76	288
309.77	131		309.77	255
309.78	190		309.78	261
309.79	320		309.79	313
309.79	194		309.79	282
309.8	104		309.8	150
309.81	134		309.81	82
309.82	187		309.82	152
309.82	254		309.82	163
309.83	122		309.83	207
309.84	96		309.84	295
309.84	130		309.84	284
309.85	103		309.85	282
309.86	136		309.86	231
309.87	167		309.87	290
309.87	206		309.87	446
309.88	228		309.88	433
309.89	263		309.89	295
309.89	234		309.89	269
309.9	131		309.9	284
309.91	122		309.91	299
309.92	183		309.92	372
309.92	254		309.92	334
309.93	313		309.93	362
309.94	373		309.94	333
309.94	231		309.94	201
309.95	84		309.95	374
309.96	143		309.96	368
309.97	146		309.97	243
309.97	156		309.97	285
309.98	174		309.98	414
309.99	118		309.99	402
310	96		310	374
310	139		310	347
310.01	240		310.01	332
310.02	358		310.02	291
310.02	303		310.02	238
310.03	243		310.03	234
310.04	185		310.04	210
310.05	314		310.05	248
310.05	268		310.05	338
310.06	219		310.06	389
310.07	242		310.07	340
310.07	226		310.07	294
310.08	246		310.08	317
310.09	205		310.09	352
310.1	197		310.1	433
310.1	130		310.1	452
310.11	205		310.11	313
310.12	327		310.12	323
310.12	238		310.12	472
310.13	206		310.13	291
310.14	147		310.14	266
310.15	132		310.15	340
310.15	192		310.15	469
310.16	228		310.16	506
310.17	134		310.17	407
310.18	200		310.18	381
310.18	243		310.18	606
310.19	314		310.19	453
310.2	384		310.2	247
310.2	238		310.2	239
310.21	232		310.21	296
310.22	316		310.22	326
310.23	537		310.23	411
310.23	230		310.23	378
310.24	194		310.24	359
310.25	193		310.25	199
310.25	327		310.25	207
310.26	166		310.26	347
310.27	86		310.27	343
310.28	134		310.28	343
310.28	100		310.28	291
310.29	43		310.29	360
310.3	64		310.3	288
310.3	173		310.3	303
310.31	225		310.31	388
310.32	122		310.32	313
310.33	121		310.33	202
310.33	89		310.33	144
310.34	169		310.34	172
310.35	221		310.35	311
310.36	212		310.36	299
310.36	166		310.36	214
310.37	166		310.37	227
310.38	228		310.38	159
310.38	216		310.38	200
310.39	258		310.39	300
310.4	292		310.4	216
310.41	149		310.41	241
310.41	154		310.41	357
310.42	105		310.42	270
310.43	135		310.43	257
310.43	154		310.43	339
310.44	155		310.44	283
310.45	268		310.45	243
310.46	185		310.46	389
310.46	196		310.46	543
310.47	216		310.47	451
310.48	129		310.48	534
310.49	82		310.49	345
310.49	150		310.49	274
310.5	202		310.5	312
310.51	190		310.51	327
310.51	156		310.51	340
310.52	133		310.52	331
310.53	191		310.53	434
310.54	211		310.54	386
310.54	169		310.54	279
310.55	190		310.55	275
310.56	233		310.56	252
310.56	206		310.56	229
310.57	174		310.57	259
310.58	116		310.58	283
310.59	112		310.59	248
310.59	177		310.59	317
310.6	206		310.6	397
310.61	279		310.61	467
310.61	306		310.61	352
310.62	208		310.62	294
310.63	268		310.63	246
310.64	185		310.64	369
310.64	117		310.64	379
310.65	177		310.65	378
310.66	155		310.66	330
310.67	97		310.67	273
310.67	153		310.67	277
310.68	213		310.68	206
310.69	161		310.69	316
310.69	67		310.69	375
310.7	59		310.7	328
310.71	67		310.71	397
310.72	100		310.72	474
310.72	101		310.72	473
310.73	141		310.73	472
310.74	129		310.74	437
310.74	110		310.74	293
310.75	98		310.75	282
310.76	197		310.76	248
310.77	344		310.77	229
310.77	198		310.77	322
310.78	185		310.78	381
310.79	135		310.79	267
310.8	135		310.8	228
310.8	130		310.8	321
310.81	126		310.81	324
310.82	121		310.82	206
310.82	138		310.82	269
310.83	207		310.83	456
310.84	331		310.84	532
310.85	155		310.85	340
310.85	96		310.85	357
310.86	212		310.86	382
310.87	285		310.87	362
310.87	182		310.87	296
310.88	263		310.88	335
310.89	272		310.89	406
310.9	104		310.9	252
310.9	145		310.9	329
310.91	215		310.91	321
310.92	167		310.92	297
310.92	233		310.92	323
310.93	271		310.93	292
310.94	155		310.94	409
310.95	202		310.95	391
310.95	359		310.95	296
310.96	344		310.96	323
310.97	349		310.97	182
310.98	237		310.98	246
310.98	232		310.98	229
310.99	322		310.99	244
311	355		311	334
311	236		311	302
311.01	204		311.01	226
311.02	290		311.02	249
311.03	233		311.03	231
311.03	314		311.03	251
311.04	257		311.04	279
311.05	153		311.05	287
311.05	191		311.05	368
311.06	230		311.06	486
311.07	302		311.07	568
311.08	278		311.08	362
311.08	198		311.08	304
311.09	240		311.09	378
311.1	155		311.1	330
311.11	146		311.11	385
311.11	150		311.11	377
311.12	229		311.12	329
311.13	347		311.13	298
311.13	344		311.13	365
311.14	302		311.14	306
311.15	207		311.15	283
311.16	282		311.16	347
311.16	233		311.16	465
311.17	278		311.17	512
311.18	571		311.18	442
311.18	552		311.18	318
311.19	230		311.19	212
311.2	244		311.2	245
311.21	362		311.21	415
311.21	307		311.21	413
311.22	324		311.22	519
311.23	368		311.23	443
311.24	216		311.24	452
311.24	273		311.24	515
311.25	216		311.25	405
311.26	206		311.26	245
311.26	122		311.26	246
311.27	89		311.27	235
311.28	149		311.28	208
311.29	180		311.29	214
311.29	204		311.29	249
311.3	93		311.3	194
311.31	137		311.31	210
311.31	323		311.31	331
311.32	180		311.32	413
311.33	217		311.33	279
311.34	341		311.34	181
311.34	222		311.34	232
311.35	181		311.35	234
311.36	110		311.36	185
311.37	113		311.37	281
311.37	126		311.37	348
311.38	166		311.38	290
311.39	201		311.39	262
311.39	187		311.39	336
311.4	119		311.4	270
311.41	120		311.41	374
311.42	246		311.42	346
311.42	193		311.42	267
311.43	233		311.43	328
311.44	264		311.44	357
311.44	230		311.44	276
311.45	207		311.45	286
311.46	197		311.46	331
311.47	200		311.47	318
311.47	158		311.47	297
311.48	200		311.48	252
311.49	279		311.49	307
311.5	280		311.5	228
311.5	253		311.5	329
311.51	217		311.51	449
311.52	163		311.52	398
311.52	188		311.52	454
311.53	222		311.53	365
311.54	229		311.54	260
311.55	101		311.55	286
311.55	154		311.55	385
311.56	226		311.56	244
311.57	169		311.57	302
311.57	264		311.57	413
311.58	360		311.58	408
311.59	213		311.59	419
311.6	172		311.6	409
311.6	140		311.6	409
311.61	229		311.61	297
311.62	447		311.62	244
311.63	188		311.63	330
311.63	213		311.63	202
311.64	188		311.64	259
311.65	216		311.65	371
311.65	245		311.65	360
311.66	284		311.66	312
311.67	114		311.67	389
311.68	110		311.68	318
311.68	152		311.68	342
311.69	153		311.69	275
311.7	148		311.7	201
311.7	153		311.7	265
311.71	144		311.71	376
311.72	133		311.72	484
311.73	109		311.73	396
311.73	137		311.73	353
311.74	225		311.74	280
311.75	226		311.75	364
311.76	145		311.76	337
311.76	115		311.76	367
311.77	96		311.77	393
311.78	107		311.78	226
311.78	155		311.78	168
311.79	264		311.79	244
311.8	303		311.8	272
311.81	106		311.81	266
311.81	71		311.81	394
311.82	73		311.82	394
311.83	76		311.83	286
311.83	81		311.83	307
311.84	109		311.84	323
311.85	171		311.85	289
311.86	255		311.86	294
311.86	95		311.86	201
311.87	113		311.87	58
311.88	216		311.88	226
311.89	295		311.89	348
311.89	253		311.89	348
311.9	232		311.9	353
311.91	152		311.91	512
311.91	107		311.91	318
311.92	209		311.92	218
311.93	441		311.93	159
311.94	354		311.94	233
311.94	239		311.94	162
311.95	306		311.95	231
311.96	311		311.96	335
311.96	305		311.96	337
311.97	331		311.97	468
311.98	197		311.98	352
311.99	226		311.99	327
311.99	331		311.99	249
312	322		312	291
312.01	356		312.01	303
312.02	267		312.02	307
312.02	254		312.02	418
312.03	201		312.03	240
312.04	144		312.04	183
312.04	183		312.04	217
312.05	254		312.05	362
312.06	320		312.06	407
312.07	211		312.07	285
312.07	224		312.07	318
312.08	334		312.08	417
312.09	365		312.09	394
312.09	265		312.09	287
312.1	287		312.1	347
312.11	318		312.11	324
312.12	345		312.12	285
312.12	162		312.12	483
312.13	316		312.13	553
312.14	369		312.14	356
312.15	301		312.15	356
312.15	252		312.15	390
312.16	341		312.16	328
312.17	309		312.17	439
312.17	303		312.17	296
312.18	391		312.18	260
312.19	285		312.19	248
312.2	259		312.2	302
312.2	301		312.2	341
312.21	322		312.21	343
312.22	269		312.22	266
312.22	257		312.22	145
312.23	375		312.23	189
312.24	315		312.24	281
312.25	226		312.25	240
312.25	256		312.25	325
312.26	164		312.26	512
312.27	166		312.27	431
312.28	216		312.28	408
312.28	258		312.28	346
312.29	215		312.29	481
312.3	152		312.3	435
312.3	188		312.3	445
312.31	201		312.31	513
312.32	183		312.32	466
312.33	130		312.33	486
312.33	92		312.33	466
312.34	86		312.34	355
312.35	139		312.35	334
312.35	222		312.35	286
312.36	235		312.36	204
312.37	219		312.37	205
312.38	142		312.38	284
312.38	196		312.38	223
312.39	167		312.39	175
312.4	154		312.4	176
312.41	143		312.41	206
312.41	289		312.41	195
312.42	458		312.42	242
312.43	173		312.43	208
312.43	167		312.43	185
312.44	197		312.44	150
312.45	273		312.45	239
312.46	192		312.46	212
312.46	155		312.46	209
312.47	173		312.47	334
312.48	155		312.48	251
312.49	180		312.49	290
312.49	234		312.49	288
312.5	222		312.5	288
312.51	234		312.51	223
312.51	172		312.51	258
312.52	253		312.52	222
312.53	318		312.53	278
312.54	280		312.54	310
312.54	330		312.54	316
312.55	156		312.55	334
312.56	198		312.56	331
312.56	186		312.56	306
312.57	160		312.57	256
312.58	241		312.58	172
312.59	270		312.59	242
312.59	443		312.59	159
312.6	402		312.6	178
312.61	131		312.61	239
312.62	142		312.62	385
312.62	215		312.62	392
312.63	166		312.63	223
312.64	155		312.64	252
312.64	142		312.64	218
312.65	153		312.65	305
312.66	113		312.66	360
312.67	125		312.67	392
312.67	121		312.67	403
312.68	173		312.68	299
312.69	324		312.69	253
312.69	470		312.69	288
312.7	289		312.7	387
312.71	255		312.71	283
312.72	265		312.72	364
312.72	237		312.72	223
312.73	212		312.73	260
312.74	213		312.74	272
312.75	159		312.75	335
312.75	207		312.75	387
312.76	205		312.76	339
312.77	183		312.77	269
312.77	191		312.77	154
312.78	121		312.78	202
312.79	158		312.79	348
312.8	188		312.8	382
312.8	268		312.8	417
312.81	189		312.81	419
312.82	178		312.82	348
312.82	199		312.82	250
312.83	139		312.83	446
312.84	265		312.84	388
312.85	193		312.85	229
312.85	242		312.85	247
312.86	240		312.86	234
312.87	294		312.87	178
312.88	173		312.88	182
312.88	236		312.88	268
312.89	288		312.89	388
312.9	240		312.9	429
312.9	294		312.9	390
312.91	359		312.91	274
312.92	253		312.92	340
312.93	172		312.93	208
312.93	228		312.93	199
312.94	270		312.94	232
312.95	321		312.95	297
312.96	351		312.96	281
312.96	394		312.96	279
312.97	370		312.97	253
312.98	292		312.98	242
312.98	171		312.98	346
312.99	218		312.99	364
313	207		313	353
313.01	251		313.01	474
313.01	247		313.01	501
313.02	219		313.02	284
313.03	317		313.03	204
313.03	368		313.03	286
313.04	298		313.04	325
313.05	259		313.05	368
313.06	317		313.06	349
313.06	344		313.06	200
313.07	413		313.07	301
313.08	257		313.08	356
313.09	184		313.09	223
313.09	236		313.09	264
313.1	304		313.1	401
313.11	268		313.11	541
313.11	253		313.11	576
313.12	311		313.12	497
313.13	311		313.13	511
313.14	262		313.14	428
313.14	381		313.14	427
313.15	436		313.15	381
313.16	354		313.16	315
313.17	411		313.17	320
313.17	352		313.17	445
313.18	304		313.18	465
313.19	326		313.19	543
313.19	302		313.19	439
313.2	253		313.2	532
313.21	319		313.21	571
313.22	343		313.22	516
313.22	236		313.22	496
313.23	325		313.23	537
313.24	343		313.24	522
313.24	231		313.24	491
313.25	150		313.25	351
313.26	152		313.26	170
313.27	116		313.27	284
313.27	249		313.27	304
313.28	270		313.28	334
313.29	249		313.29	298
313.3	264		313.3	205
313.3	426		313.3	213
313.31	330		313.31	300
313.32	255		313.32	316
313.32	373		313.32	383
313.33	199		313.33	442
313.34	315		313.34	437
313.35	380		313.35	445
313.35	281		313.35	387
313.36	202		313.36	426
313.37	268		313.37	330
313.38	244		313.38	315
313.38	181		313.38	319
313.39	234		313.39	381
313.4	145		313.4	281
313.4	223		313.4	221
313.41	224		313.41	287
313.42	147		313.42	226
313.43	202		313.43	121
313.43	283		313.43	209
313.44	303		313.44	310
313.45	236		313.45	298
313.45	335		313.45	326
313.46	330		313.46	309
313.47	309		313.47	280
313.48	215		313.48	347
313.48	198		313.48	461
313.49	158		313.49	273
313.5	198		313.5	224
313.51	265		313.51	284
313.51	218		313.51	302
313.52	211		313.52	352
313.53	94		313.53	460
313.53	125		313.53	403
313.54	235		313.54	335
313.55	244		313.55	235
313.56	175		313.56	212
313.56	271		313.56	227
313.57	141		313.57	240
313.58	232		313.58	339
313.59	276		313.59	223
313.59	297		313.59	237
313.6	144		313.6	320
313.61	217		313.61	306
313.61	285		313.61	311
313.62	122		313.62	219
313.63	138		313.63	244
313.64	116		313.64	261
313.64	68		313.64	294
313.65	160		313.65	362
313.66	153		313.66	403
313.66	187		313.66	213
313.67	280		313.67	204
313.68	365		313.68	412
313.69	174		313.69	519
313.69	184		313.69	307
313.7	233		313.7	354
313.71	290		313.71	346
313.72	303		313.72	206
313.72	196		313.72	212
313.73	132		313.73	265
313.74	130		313.74	338
313.74	172		313.74	328
313.75	300		313.75	339
313.76	353		313.76	222
313.77	230		313.77	185
313.77	200		313.77	357
313.78	402		313.78	392
313.79	208		313.79	297
313.8	198		313.8	446
313.8	460		313.8	395
313.81	317		313.81	312
313.82	116		313.82	340
313.82	96		313.82	306
313.83	269		313.83	358
313.84	328		313.84	555
313.85	186		313.85	346
313.85	191		313.85	315
313.86	89		313.86	358
313.87	216		313.87	266
313.88	391		313.88	301
313.88	329		313.88	320
313.89	446		313.89	257
313.9	461		313.9	328
313.9	243		313.9	163
313.91	354		313.91	214
313.92	327		313.92	280
313.93	343		313.93	355
313.93	186		313.93	221
313.94	232		313.94	269
313.95	150		313.95	435
313.95	163		313.95	389
313.96	143		313.96	296
313.97	226		313.97	177
313.98	264		313.98	207
313.98	227		313.98	350
313.99	114		313.99	367
314	144		314	349
314.01	143		314.01	349
314.01	353		314.01	412
314.02	439		314.02	346
314.03	514		314.03	365
314.03	488		314.03	243
314.04	167		314.04	355
314.05	147		314.05	439
314.06	200		314.06	266
314.06	281		314.06	261
314.07	219		314.07	301
314.08	247		314.08	333
314.09	194		314.09	344
314.09	357		314.09	335
314.1	307		314.1	366
314.11	228		314.11	399
314.11	324		314.11	436
314.12	474		314.12	520
314.13	425		314.13	384
314.14	234		314.14	329
314.14	189		314.14	231
314.15	278		314.15	338
314.16	411		314.16	322
314.16	123		314.16	306
314.17	158		314.17	391
314.18	263		314.18	267
314.19	261		314.19	219
314.19	232		314.19	375
314.2	240		314.2	311
314.21	176		314.21	278
314.22	167		314.22	281
314.22	253		314.22	307
314.23	321		314.23	291
314.24	188		314.24	242
314.24	312		314.24	193
314.25	303		314.25	272
314.26	317		314.26	328
314.27	330		314.27	300
314.27	313		314.27	268
314.28	248		314.28	356
314.29	227		314.29	312
314.3	266		314.3	297
314.3	267		314.3	218
314.31	253		314.31	189
314.32	123		314.32	238
[truncated: 222,524+ more rows]
