# Supplementary material for: Deciphering functional roles of protein succinylation and glutarylation using genetic code expansion
Source: Nat Chem. 2024 Mar 26;16(6):913–21. doi: 10.1038/s41557-024-01500-5 (PMC11164685; doi:10.1038/s41557-024-01500-5)
Supplement: Supplementary file 5 — Full gels in Fig. 3b (unprocessed and fully uncropped), LC–MS data in Fig. 3c and raw data GAPDH assay in Fig. 3d. [file 41557_2024_1500_MOESM5_ESM.xlsx]

## Sheet: Fig. 3c
wt GAPDH			GAPDHK194GluK			GAPDHK194E
mass (Da)	intensity (a.u.)		mass (Da)	intensity (a.u.)		mass (Da)	intensity (a.u.)
300	7		300	42		300	2
300.01	11		300.01	38		300.01	14
300.01	0		300.01	17		300.01	15
300.02	5		300.02	18		300.02	23
300.03	18		300.03	31		300.03	45
300.04	18		300.04	23		300.04	48
300.04	13		300.04	15		300.04	0
300.05	8		300.05	17		300.05	0
300.06	27		300.06	46		300.06	2
300.06	27		300.06	33		300.06	12
300.07	21		300.07	16		300.07	33
300.08	2		300.08	12		300.08	55
300.09	0		300.09	0		300.09	3
300.09	0		300.09	0		300.09	14
300.1	2		300.1	15		300.1	11
300.11	9		300.11	22		300.11	14
300.11	7		300.11	8		300.11	9
300.12	0		300.12	22		300.12	8
300.17	0		300.13	20		300.13	2
300.18	1		300.13	6		300.13	18
300.18	7		300.14	0		300.14	41
300.19	8		300.17	0		300.15	22
300.2	0		300.18	4		300.16	53
300.21	0		300.18	23		300.16	29
300.21	11		300.19	20		300.17	0
300.22	24		300.2	7		300.18	5
300.23	0		300.21	18		300.18	28
300.23	0		300.21	45		300.19	31
300.24	1		300.22	46		300.2	23
300.25	13		300.23	9		300.21	10
300.26	25		300.23	9		300.21	0
300.26	0		300.24	3		300.23	0
300.33	0		300.25	40		300.23	1
300.33	11		300.26	66		300.24	7
300.34	24		300.26	34		300.25	9
300.35	0		300.27	15		300.26	0
300.37	0		300.28	15		300.29	0
300.38	1		300.28	56		300.3	3
300.38	10		300.29	92		300.31	18
300.39	16		300.3	61		300.31	4
300.4	0		300.31	47		300.32	0
300.44	0		300.31	32		300.33	10
300.45	5		300.32	11		300.33	35
300.45	15		300.33	2		300.34	17
300.46	9		300.33	10		300.35	20
300.47	7		300.34	23		300.35	0
300.48	0		300.35	33		300.36	0
300.52	0		300.35	34		300.37	2
300.52	4		300.36	35		300.38	20
300.53	13		300.37	28		300.38	45
300.54	0		300.38	13		300.39	43
300.6	0		300.38	9		300.4	2
300.6	8		300.39	25		300.4	2
300.61	28		300.4	44		300.41	10
300.62	16		300.4	35		300.42	4
300.62	0		300.41	40		300.43	0
300.65	0		300.42	65		300.44	0
300.65	3		300.43	92		300.45	1
300.66	10		300.43	82		300.45	12
300.67	4		300.44	90		300.46	28
300.67	5		300.45	93		300.47	3
300.68	17		300.45	61		300.48	16
300.69	9		300.46	30		300.48	5
300.7	8		300.47	17		300.49	5
300.7	11		300.48	16		300.5	30
300.71	12		300.48	22		300.5	10
300.72	10		300.49	20		300.51	5
300.72	14		300.5	19		300.52	23
300.73	7		300.5	40		300.52	0
300.74	8		300.51	29		300.53	0
300.74	0		300.52	12		300.54	3
300.78	0		300.52	9		300.55	22
300.79	6		300.53	7		300.55	25
300.79	21		300.54	10		300.56	15
300.8	11		300.55	7		300.57	13
300.81	0		300.55	19		300.57	0
300.82	0		300.56	41		300.59	0
300.82	5		300.57	44		300.6	5
300.83	16		300.57	28		300.6	26
300.84	7		300.58	48		300.61	18
300.84	0		300.59	50		300.62	0
300.89	0		300.6	41		300.62	3
300.89	1		300.6	24		300.63	16
300.9	7		300.61	10		300.64	13
300.91	8		300.62	8		300.65	3
300.92	0		300.62	6		300.65	1
300.96	0		300.63	14		300.66	7
300.96	11		300.64	24		300.67	9
300.97	38		300.65	9		300.67	8
300.98	19		300.65	15		300.68	31
300.99	21		300.66	27		300.69	27
300.99	30		300.67	36		300.7	34
301	0		300.67	54		300.7	16
301.02	0		300.68	28		300.71	26
301.03	1		300.69	14		300.72	39
301.04	14		300.7	32		300.72	0
301.04	27		300.7	48		300.74	0
301.05	0		300.71	53		300.74	1
301.11	0		300.72	32		300.75	23
301.12	6		300.72	24		300.76	75
301.13	20		300.73	24		300.77	17
301.14	2		300.74	40		300.77	30
301.14	0		300.74	26		300.78	4
301.15	7		300.75	26		300.79	20
301.16	15		300.76	25		300.79	17
301.16	0		300.77	33		300.8	6
301.17	2		300.77	61		300.81	13
301.18	10		300.78	47		300.82	0
301.18	8		300.79	12		300.83	0
301.19	0		300.79	0		300.84	2
301.2	0		300.8	25		300.84	15
301.21	4		300.81	66		300.85	4
301.21	14		300.82	41		300.86	8
301.22	5		300.82	7		300.87	28
301.23	9		300.83	13		300.87	4
301.23	15		300.84	8		300.88	9
301.24	0		300.84	26		300.89	32
301.26	0		300.85	34		300.89	1
301.27	4		300.86	14		300.9	0
301.28	13		300.87	5		300.91	6
301.28	0		300.87	10		300.92	19
301.29	0		300.88	22		300.92	16
301.3	1		300.89	12		300.93	21
301.31	9		300.89	4		300.94	56
301.31	17		300.9	25		300.94	31
301.32	8		300.91	29		300.95	17
301.33	7		300.92	3		300.96	15
301.33	8		300.92	2		300.96	0
301.34	0		300.93	10		300.99	0
301.36	0		300.94	15		301	3
301.37	4		300.94	20		301.01	20
301.38	10		300.95	20		301.01	12
301.38	3		300.96	11		301.02	9
301.39	0		300.96	25		301.03	25
301.43	0		300.97	28		301.04	0
301.43	6		300.98	38		301.04	1
301.44	19		300.99	38		301.05	11
301.45	0		300.99	28		301.06	5
301.48	0		301	46		301.06	0
301.49	4		301.01	66		301.11	0
301.5	16		301.01	27		301.11	6
301.5	11		301.02	0		301.12	10
301.51	3		301.03	6		301.13	0
301.52	4		301.04	31		301.14	0
301.53	18		301.04	50		301.15	3
301.53	14		301.05	38		301.16	21
301.54	0		301.06	31		301.16	9
301.59	0		301.06	22		301.17	0
301.6	1		301.07	14		301.18	0
301.6	7		301.08	7		301.19	3
301.61	9		301.09	15		301.2	18
301.62	0		301.09	9		301.21	1
301.7	0		301.1	5		301.21	16
301.7	5		301.11	10		301.22	39
301.71	21		301.11	16		301.23	0
301.72	11		301.12	7		301.23	1
301.72	0		301.13	14		301.24	11
301.73	4		301.14	12		301.25	5
301.74	15		301.14	11		301.26	0
301.75	3		301.15	30		301.3	0
301.75	0		301.16	44		301.31	6
301.89	0		301.16	34		301.31	12
301.9	6		301.17	36		301.32	0
301.9	20		301.18	14		301.4	0
301.91	0		301.18	12		301.4	4
301.92	0		301.19	19		301.41	25
301.93	6		301.2	8		301.42	12
301.94	44		301.21	16		301.43	32
301.94	60		301.21	14		301.43	12
301.95	13		301.22	12		301.44	15
301.96	9		301.23	31		301.45	0
301.97	3		301.23	53		301.48	0
301.97	0		301.24	24		301.48	1
301.98	7		301.25	6		301.49	9
301.99	16		301.26	21		301.5	8
301.99	0		301.26	14		301.5	0
302.01	0		301.27	0		301.52	0
302.02	3		301.28	0		301.53	5
302.02	13		301.28	1		301.53	20
302.03	5		301.29	9		301.54	33
302.04	10		301.3	15		301.55	33
302.04	4		301.31	20		301.55	17
302.05	0		301.31	33		301.56	9
302.06	4		301.32	21		301.57	8
302.07	14		301.33	9		301.58	26
302.07	0		301.33	14		301.58	0
302.11	0		301.34	26		301.6	0
302.12	2		301.35	42		301.61	1
302.12	10		301.36	24		301.62	10
302.13	10		301.36	26		301.63	15
302.14	12		301.37	58		301.63	0
302.14	0		301.38	88		301.65	0
302.16	0		301.38	44		301.66	2
302.17	4		301.39	7		301.67	15
302.17	10		301.4	19		301.67	6
302.18	3		301.4	73		301.68	11
302.19	4		301.41	93		301.69	5
302.19	13		301.42	38		301.7	0
302.2	0		301.43	46		301.7	0
302.22	0		301.43	36		301.71	5
302.22	6		301.44	12		301.72	14
302.23	13		301.45	32		301.72	0
302.24	0		301.45	56		301.75	0
302.24	6		301.46	54		301.75	3
302.25	12		301.47	25		301.76	18
302.26	4		301.48	21		301.77	0
302.26	17		301.48	21		301.81	0
302.27	0		301.49	32		301.82	6
302.28	0		301.5	21		301.82	12
302.29	1		301.5	11		301.83	21
302.29	12		301.51	0		301.84	33
302.3	21		301.52	6		301.85	0
302.31	4		301.53	25		301.85	0
302.31	0		301.53	23		301.86	6
302.34	0		301.54	3		301.87	32
302.34	6		301.55	9		301.87	70
302.35	18		301.55	37		301.88	31
302.36	20		301.56	62		301.89	15
302.36	8		301.57	39		301.9	18
302.37	0		301.58	27		301.9	0
302.38	4		301.58	23		301.91	0
302.39	19		301.59	47		301.92	1
302.39	16		301.6	65		301.92	11
302.4	0		301.6	29		301.93	5
302.41	0		301.61	22		301.94	0
302.41	12		301.62	19		301.99	0
302.42	24		301.63	25		301.99	5
302.43	6		301.63	23		302	37
302.44	9		301.64	23		302.01	7
302.44	3		301.65	37		302.02	0
302.45	0		301.65	43		302.02	1
302.52	0		301.66	12		302.03	11
302.53	2		301.67	20		302.04	23
302.54	11		301.67	18		302.04	62
302.54	14		301.68	14		302.05	49
302.55	18		301.69	25		302.06	0
302.56	0		301.7	12		302.07	0
302.58	0		301.7	27		302.07	4
302.59	1		301.71	24		302.08	32
302.59	14		301.72	30		302.09	23
302.6	37		301.72	32		302.09	13
302.61	0		301.73	9		302.1	18
302.72	0		301.74	22		302.11	52
302.73	1		301.75	18		302.12	40
302.73	9		301.75	17		302.12	0
302.74	12		301.76	9		302.14	0
302.75	0		301.77	9		302.15	1
302.78	0		301.77	30		302.16	13
302.79	2		301.78	35		302.17	22
302.8	14		301.79	33		302.17	4
302.81	24		301.8	30		302.18	28
302.81	0		301.8	26		302.19	45
302.91	0		301.81	37		302.19	0
302.91	2		301.82	26		302.2	1
302.92	9		301.82	21		302.21	13
302.93	7		301.83	58		302.22	10
302.93	6		301.84	67		302.22	4
302.94	12		301.85	9		302.23	38
302.95	1		301.85	25		302.24	5
302.96	7		301.86	33		302.24	0
302.96	9		301.87	10		302.28	0
302.97	0		301.87	8		302.29	2
303.03	0		301.88	10		302.29	14
303.04	11		301.89	19		302.3	5
303.05	35		301.9	48		302.31	0
303.05	0		301.9	57		302.31	0
303.1	0		301.91	52		302.32	7
303.1	6		301.92	45		302.33	21
303.11	9		301.92	6		302.34	32
303.12	3		301.93	6		302.34	61
303.13	1		301.94	14		302.35	8
303.13	7		301.94	5		302.36	0
303.14	9		301.95	7		302.36	3
303.15	0		301.96	17		302.37	29
303.15	11		301.97	9		302.38	14
303.16	7		301.97	9		302.39	35
303.17	9		301.98	8		302.39	2
303.18	8		301.99	18		302.4	2
303.18	2		301.99	57		302.41	19
303.19	16		302	107		302.41	0
303.2	22		302.01	127		302.44	0
303.2	6		302.02	62		302.44	1
303.21	13		302.02	8		302.45	15
303.22	0		302.03	21		302.46	14
303.24	0		302.04	28		302.46	0
303.25	3		302.04	31		302.47	0
303.25	16		302.05	26		302.48	3
303.26	11		302.06	27		302.49	25
303.27	9		302.07	9		302.49	0
303.28	14		302.07	15		302.5	1
303.28	0		302.08	20		302.51	14
303.29	6		302.09	12		302.51	3
303.3	20		302.09	25		302.52	0
303.3	37		302.1	18		302.53	2
303.31	0		302.11	48		302.54	18
303.35	0		302.12	72		302.54	18
303.35	3		302.12	34		302.55	9
303.36	15		302.13	43		302.56	27
303.37	5		302.14	13		302.56	65
303.38	21		302.14	2		302.57	29
303.38	28		302.15	8		302.58	49
303.39	10		302.16	8		302.59	0
303.4	7		302.17	32		302.62	0
303.4	9		302.17	52		302.63	1
303.41	0		302.18	6		302.63	12
303.42	9		302.19	7		302.64	14
303.43	27		302.19	25		302.65	8
303.43	0		302.2	31		302.66	0
303.44	2		302.21	11		302.66	0
303.45	12		302.22	0		302.67	6
303.45	5		302.22	8		302.68	55
303.46	0		302.23	22		302.68	14
303.54	0		302.24	27		302.69	4
303.55	3		302.24	18		302.7	33
303.55	15		302.25	7		302.71	5
303.56	0		302.26	21		302.71	32
303.58	0		302.26	16		302.72	12
303.58	1		302.27	0		302.73	57
303.59	7		302.28	24		302.73	97
303.6	9		302.29	64		302.74	0
303.6	0		302.29	35		302.75	2
303.63	0		302.3	7		302.76	25
303.64	1		302.31	19		302.76	10
303.65	11		302.31	12		302.77	1
303.65	20		302.32	0		302.78	9
303.66	11		302.33	8		302.78	14
303.67	10		302.34	26		302.79	10
303.67	15		302.34	28		302.8	0
303.68	0		302.35	20		302.81	0
303.7	0		302.36	7		302.81	2
303.71	1		302.36	9		302.82	25
303.72	12		302.37	29		302.83	18
303.72	15		302.38	19		302.83	16
303.73	9		302.39	0		302.84	0
303.74	8		302.4	0		302.85	13
303.75	3		302.41	3		302.86	62
303.75	16		302.41	9		302.86	14
303.76	7		302.42	27		302.87	9
303.77	0		302.43	59		302.88	8
303.77	0		302.44	55		302.88	0
303.78	2		302.44	38		302.91	0
303.79	16		302.45	42		302.91	2
303.8	18		302.46	27		302.92	19
303.8	0		302.46	11		302.93	12
303.84	0		302.47	29		302.93	35
303.85	1		302.48	13		302.94	5
303.85	9		302.49	2		302.95	0
303.86	8		302.49	33		302.96	0
303.87	0		302.5	62		302.96	5
303.99	0		302.51	38		302.97	52
304	5		302.51	55		302.98	68
304	27		302.52	31		302.98	25
304.01	6		302.53	10		302.99	0
304.02	0		302.54	24		303	1
304.05	0		302.54	62		303.01	13
304.06	5		302.55	89		303.01	4
304.07	29		302.56	36		303.02	3
304.07	10		302.56	30		303.03	30
304.08	3		302.57	61		303.03	1
304.09	18		302.58	38		303.04	0
304.1	6		302.59	12		303.05	1
304.1	10		302.59	18		303.05	14
304.11	0		302.6	36		303.06	3
304.12	5		302.61	35		303.07	2
304.12	30		302.61	21		303.08	20
304.13	23		302.62	28		303.08	10
304.14	1		302.63	42		303.09	29
304.15	0		302.63	42		303.1	23
304.15	3		302.64	39		303.1	1
304.16	15		302.65	20		303.11	0
304.17	0		302.66	25		303.13	0
304.2	0		302.66	22		303.13	7
304.2	7		302.67	6		303.14	27
304.21	40		302.68	9		303.15	2
304.22	20		302.68	6		303.15	0
304.22	0		302.69	0		303.16	7
304.26	0		302.7	4		303.17	22
304.27	3		302.71	12		303.18	17
304.27	15		302.71	31		303.18	46
304.28	7		302.72	47		303.19	0
304.29	23		302.73	24		303.24	0
304.3	0		302.73	28		303.25	10
304.31	0		302.74	29		303.25	27
304.32	9		302.75	6		303.26	52
304.32	19		302.76	39		303.27	26
304.33	6		302.76	52		303.28	58
304.34	0		302.77	7		303.28	23
304.41	0		302.78	8		303.29	57
304.42	2		302.78	7		303.3	16
304.42	15		302.79	0		303.3	0
304.43	2		302.8	0		303.31	1
304.44	15		302.81	6		303.32	14
304.45	0		302.81	20		303.33	9
304.47	0		302.82	21		303.33	10
304.47	2		302.83	18		303.34	0
304.48	16		302.83	24		303.35	6
304.49	0		302.84	12		303.35	16
304.5	10		302.85	33		303.36	22
304.5	37		302.86	43		303.37	11
304.51	12		302.86	9		303.38	0
304.52	0		302.87	9		303.42	0
304.53	0		302.88	11		303.43	12
304.54	1		302.88	13		303.43	33
304.55	13		302.89	56		303.44	11
304.55	20		302.9	62		303.45	17
304.56	0		302.91	12		303.45	41
304.67	0		302.91	22		303.46	0
304.67	2		302.92	37		303.47	0
304.68	16		302.93	43		303.48	1
304.69	0		302.93	61		303.48	17
304.77	0		302.94	2		303.49	6
304.78	2		302.95	18		303.5	24
304.79	16		302.96	34		303.5	12
304.8	9		302.96	30		303.51	4
304.8	0		302.97	28		303.52	32
304.81	0		302.98	8		303.53	24
304.82	5		302.98	7		303.53	17
304.82	13		302.99	0		303.54	0
304.83	0		303	2		303.55	0
304.85	0		303.01	17		303.55	5
304.85	2		303.01	38		303.56	15
304.86	15		303.02	44		303.57	0
304.87	0		303.03	37		303.58	3
304.9	0		303.03	19		303.58	44
304.9	5		303.04	30		303.59	66
304.91	18		303.05	43		303.6	0
304.92	18		303.05	45		303.61	0
304.92	0		303.06	79		303.62	1
304.93	0		303.07	54		303.62	11
304.94	1		303.08	10		303.63	15
304.95	12		303.08	13		303.64	40
304.95	11		303.09	15		303.65	18
304.96	0		303.1	31		303.65	24
305.06	0		303.1	3		303.66	62
305.07	1		303.11	11		303.67	1
305.07	13		303.12	21		303.67	21
305.08	7		303.13	17		303.68	0
305.09	0		303.13	0		303.69	2
305.15	0		303.14	6		303.7	10
305.15	4		303.15	15		303.7	24
305.16	34		303.15	16		303.71	0
305.17	20		303.16	19		303.72	1
305.17	2		303.17	0		303.72	21
305.18	18		303.18	0		303.73	7
305.19	18		303.18	7		303.74	5
305.2	21		303.19	16		303.75	68
305.2	0		303.2	7		303.75	38
305.23	0		303.2	18		303.76	21
305.24	2		303.21	27		303.77	0
305.25	15		303.22	24		303.78	0
305.25	0		303.23	34		303.79	1
305.31	0		303.23	38		303.8	17
305.32	1		303.24	0		303.8	13
305.32	11		303.25	5		303.81	31
305.33	5		303.25	11		303.82	7
305.34	0		303.26	11		303.82	1
305.47	0		303.27	34		303.83	19
305.48	1		303.28	57		303.84	28
305.49	15		303.28	57		303.85	35
305.5	25		303.29	30		303.85	14
305.5	0		303.3	43		303.86	29
305.55	0		303.3	28		303.87	11
305.55	6		303.31	25		303.87	0
305.56	8		303.32	14		303.88	11
305.57	2		303.33	14		303.89	5
305.57	2		303.33	23		303.9	9
305.58	22		303.34	0		303.9	20
305.59	13		303.35	0		303.91	5
305.6	0		303.35	10		303.92	11
305.65	0		303.36	29		303.92	5
305.65	1		303.37	39		303.93	0
305.66	9		303.38	41		303.94	8
305.67	8		303.38	27		303.95	52
305.67	0		303.39	71		303.95	16
305.68	0		303.4	40		303.96	0
305.69	3		303.4	23		303.97	0
305.7	28		303.41	36		303.97	10
305.7	25		303.42	27		303.98	22
305.71	0		303.43	48		303.99	0
305.72	0		303.43	47		304	0
305.72	6		303.44	23		304.01	19
305.73	10		303.45	21		304.02	26
305.74	0		303.45	36		304.02	15
305.75	0		303.46	41		304.03	0
305.75	1		303.47	37		304.05	0
305.76	11		303.48	15		304.05	5
305.77	5		303.48	6		304.06	56
305.77	0		303.49	18		304.07	28
305.79	0		303.5	70		304.07	30
305.8	6		303.5	68		304.08	21
305.8	10		303.51	46		304.09	19
305.81	0		303.52	72		304.1	64
305.87	0		303.53	21		304.1	46
305.87	6		303.53	15		304.11	5
305.88	17		303.54	0		304.12	34
305.89	0		303.55	3		304.12	20
305.9	0		303.55	11		304.13	0
305.91	1		303.56	25		304.14	0
305.92	9		303.57	39		304.15	6
305.92	14		303.58	45		304.15	12
305.93	28		303.58	66		304.16	15
305.94	11		303.59	70		304.17	5
305.95	5		303.6	118		304.17	0
305.95	0		303.6	90		304.18	7
305.97	0		303.61	29		304.19	28
305.97	2		303.62	32		304.2	7
305.98	31		303.62	39		304.2	0
305.99	34		303.63	29		304.21	1
306	23		303.64	26		304.22	15
306	0		303.65	23		304.22	3
306.01	0		303.65	26		304.23	0
306.02	2		303.66	31		304.25	0
306.02	24		303.67	0		304.25	1
306.03	6		303.68	0		304.26	28
306.04	1		303.69	3		304.27	19
306.05	17		303.7	10		304.27	15
306.05	4		303.7	23		304.28	8
306.06	18		303.71	56		304.29	21
306.07	17		303.72	41		304.3	0
306.07	0		303.72	42		304.3	1
306.15	0		303.73	41		304.31	21
306.16	3		303.74	41		304.32	0
306.17	30		303.75	25		304.32	3
306.18	1		303.75	15		304.33	23
306.18	1		303.76	26		304.34	0
306.19	12		303.77	78		304.36	0
306.2	12		303.77	94		304.37	6
306.2	0		303.78	35		304.37	23
306.23	0		303.79	9		304.38	12
306.24	5		303.8	8		304.39	0
306.25	12		303.8	10		304.4	1
306.25	5		303.81	38		304.4	18
306.26	20		303.82	37		304.41	5
306.27	10		303.82	14		304.42	41
306.28	0		303.83	7		304.42	1
306.3	0		303.84	26		304.43	16
306.3	5		303.85	20		304.44	25
306.31	14		303.85	5		304.45	5
306.32	5		303.86	14		304.45	0
306.33	14		303.87	12		304.47	0
306.33	0		303.87	25		304.47	19
306.35	0		303.88	34		304.48	20
306.36	1		303.89	23		304.49	19
306.37	16		303.9	9		304.5	35
306.38	0		303.9	17		304.5	11
306.44	0		303.91	6		304.51	0
306.45	11		303.92	13		304.52	0
306.45	15		303.92	13		304.52	1
306.46	0		303.93	42		304.53	25
306.56	0		303.94	31		304.54	32
306.57	6		303.95	28		304.55	5
306.58	8		303.95	42		304.55	0
306.58	2		303.96	6		304.56	0
306.59	0		303.97	17		304.57	1
306.6	0		303.97	6		304.57	17
306.61	1		303.98	16		304.58	19
306.62	15		303.99	38		304.59	10
306.63	32		304	27		304.6	12
306.63	0		304	34		304.6	9
306.64	0		304.01	34		304.61	20
306.65	1		304.02	3		304.62	6
306.65	21		304.02	11		304.62	77
306.66	0		304.03	17		304.63	20
306.68	0		304.04	23		304.64	3
306.69	10		304.05	20		304.65	29
306.7	10		304.05	40		304.65	11
306.7	0		304.06	16		304.66	0
306.73	0		304.07	39		304.67	0
306.73	8		304.07	50		304.67	1
306.74	11		304.08	41		304.68	42
306.75	5		304.09	96		304.69	126
306.76	15		304.1	82		304.7	20
306.76	0		304.1	36		304.7	22
306.77	6		304.11	63		304.71	52
306.78	15		304.12	43		304.72	31
306.78	8		304.12	5		304.72	0
306.79	0		304.13	13		304.73	0
306.81	0		304.14	11		304.74	1
306.81	1		304.15	38		304.75	19
306.82	19		304.15	52		304.75	12
306.83	11		304.16	33		304.76	6
306.83	0		304.17	8		304.77	15
306.84	0		304.17	17		304.77	0
306.85	4		304.18	11		304.78	8
306.86	14		304.19	0		304.79	34
306.86	1		304.2	8		304.8	12
306.87	13		304.2	28		304.8	12
306.88	4		304.21	38		304.81	11
306.88	0		304.22	17		304.82	5
306.91	0		304.22	25		304.82	0
306.91	1		304.23	5		304.83	0
306.92	16		304.24	17		304.84	23
306.93	0		304.25	44		304.85	20
306.93	1		304.25	19		304.85	9
306.94	16		304.26	6		304.86	0
306.95	0		304.27	28		304.87	0
306.96	0		304.27	57		304.88	24
306.97	1		304.28	83		304.89	14
306.98	23		304.29	29		304.9	37
306.98	11		304.3	49		304.9	1
306.99	0		304.3	53		304.91	25
307.02	0		304.31	10		304.92	0
307.03	1		304.32	0		304.96	0
307.03	21		304.33	0		304.97	38
307.04	0		304.34	6		304.97	52
307.07	0		304.35	17		304.98	0
307.08	1		304.35	8		304.99	1
307.08	21		304.36	7		305	63
307.09	5		304.37	21		305	41
307.1	0		304.37	28		305.01	0
307.11	1		304.38	4		305.03	0
307.11	17		304.39	14		305.04	3
307.12	9		304.4	35		305.05	18
307.13	8		304.4	26		305.05	10
307.14	1		304.41	66		305.06	15
307.14	16		304.42	52		305.07	0
307.15	11		304.42	39		305.08	0
307.16	27		304.43	14		305.09	14
307.16	0		304.44	2		305.1	35
307.21	0		304.45	14		305.1	0
307.21	1		304.45	24		305.11	19
307.22	17		304.46	20		305.12	50
307.23	0		304.47	13		305.12	32
307.26	0		304.47	0		305.13	0
307.26	1		304.49	0		305.17	0
307.27	17		304.5	8		305.17	4
307.28	0		304.5	14		305.18	16
307.33	0		304.51	7		305.19	0
307.34	1		304.52	27		305.2	0
307.34	17		304.52	21		305.2	10
307.35	11		304.53	0		305.21	10
307.36	0		304.54	5		305.22	11
307.37	0		304.55	19		305.22	7
307.38	8		304.55	24		305.23	0
307.39	11		304.56	22		305.31	0
307.39	0		304.57	13		305.32	21
307.4	0		304.57	33		305.32	0
307.41	5		304.58	80		305.33	19
307.41	13		304.59	32		305.34	0
307.42	19		304.6	23		305.37	0
307.43	0		304.6	17		305.37	18
307.44	0		304.61	28		305.38	0
307.45	9		304.62	27		305.4	0
307.46	9		304.62	26		305.4	6
307.46	7		304.63	27		305.41	83
307.47	31		304.64	2		305.42	21
307.48	2		304.65	27		305.42	17
307.49	36		304.65	54		305.43	8
307.49	2		304.66	14		305.44	0
307.5	0		304.67	41		305.45	6
307.52	0		304.67	37		305.45	11
307.53	5		304.68	47		305.46	16
307.54	9		304.69	38		305.47	5
307.54	4		304.7	14		305.47	0
307.55	0		304.7	4		305.5	0
307.57	0		304.71	5		305.5	33
307.58	1		304.72	13		305.51	11
307.59	18		304.72	15		305.52	0
307.59	0		304.73	45		305.52	32
307.6	0		304.74	27		305.53	45
307.61	11		304.75	8		305.54	16
307.62	5		304.75	2		305.55	14
307.62	0		304.76	9		305.55	5
307.69	0		304.77	7		305.56	5
307.69	4		304.77	3		305.57	29
307.7	15		304.78	11		305.57	12
307.71	0		304.79	6		305.58	0
307.77	0		304.8	0		305.62	0
307.77	47		304.82	0		305.62	38
307.78	24		304.82	10		305.63	2
307.79	10		304.83	29		305.64	0
307.79	18		304.84	3		305.65	24
307.8	0		304.85	1		305.65	0
307.81	8		304.85	26		305.67	0
307.82	29		304.86	64		305.67	13
307.82	0		304.87	14		305.68	42
307.84	0		304.87	13		305.69	0
307.85	11		304.88	10		305.7	0
307.85	7		304.89	0		305.7	31
307.86	0		304.9	11		305.71	6
307.9	0		304.9	30		305.72	9
307.91	19		304.91	5		305.72	9
307.92	32		304.92	14		305.73	17
307.92	11		304.92	14		305.74	22
307.93	0		304.93	27		305.75	10
307.95	0		304.94	25		305.75	0
307.96	17		304.95	48		305.77	0
307.97	14		304.95	56		305.77	29
307.97	12		304.96	44		305.78	53
307.98	21		304.97	48		305.79	27
307.99	5		304.97	47		305.8	14
308	0		304.98	7		305.8	31
308	6		304.99	16		305.81	0
308.01	11		305	4		305.82	36
308.02	0		305	7		305.82	59
308.1	0		305.01	18		305.83	22
308.1	6		305.02	25		305.84	3
308.11	15		305.02	23		305.85	15
308.12	0		305.03	2		305.85	39
308.15	0		305.04	28		305.86	8
308.16	11		305.05	58		305.87	16
308.17	5		305.05	20		305.87	0
308.18	0		305.06	19		305.88	0
308.25	0		305.07	0		305.89	9
308.26	2		305.07	0		305.9	43
308.27	8		305.08	5		305.9	44
308.28	6		305.09	23		305.91	38
308.28	0		305.1	27		305.92	5
308.29	0		305.1	7		305.92	78
308.3	18		305.11	12		305.93	62
308.3	0		305.12	23		305.94	0
308.35	0		305.12	29		305.95	0
308.36	29		305.13	0		305.96	28
308.36	6		305.14	7		305.97	4
308.37	0		305.15	51		305.97	0
308.38	0		305.15	92		305.98	20
308.39	14		305.16	10		305.99	3
308.4	15		305.17	8		306	17
308.41	0		305.17	25		306	8
308.46	0		305.18	16		306.01	15
308.46	17		305.19	19		306.02	0
308.47	0		305.2	46		306.02	24
308.48	0		305.2	69		306.03	1
308.49	1		305.21	11		306.04	2
308.5	39		305.22	4		306.05	12
308.51	14		305.22	7		306.05	16
308.51	0		305.23	44		306.06	11
308.53	0		305.24	72		306.07	0
308.53	15		305.25	28		306.07	30
308.54	3		305.25	2		306.08	4
308.55	0		305.26	13		306.09	0
308.57	0		305.27	32		306.1	0
308.58	18		305.27	16		306.11	3
308.58	0		305.28	18		306.12	15
308.59	0		305.29	10		306.12	21
308.6	8		305.3	18		306.13	46
308.61	15		305.3	20		306.14	34
308.61	0		305.31	13		306.15	3
308.64	0		305.32	7		306.15	14
308.65	4		305.32	0		306.16	18
308.66	15		305.33	12		306.17	9
308.66	0		305.34	35		306.18	17
308.67	0		305.35	19		306.18	0
308.68	18		305.35	0		306.19	9
308.69	0		305.36	0		306.2	28
308.71	0		305.37	23		306.2	0
308.72	15		305.37	64		306.21	0
308.73	3		305.38	17		306.22	3
308.74	0		305.39	35		306.23	38
308.74	17		305.4	20		306.23	0
308.75	2		305.4	30		306.24	25
308.76	0		305.41	30		306.25	12
308.76	21		305.42	13		306.25	95
308.77	0		305.42	8		306.26	0
308.79	0		305.43	28		306.27	0
308.8	18		305.44	59		306.28	11
308.81	13		305.45	39		306.28	24
308.81	15		305.45	0		306.29	53
308.82	17		305.46	6		306.3	0
308.83	18		305.47	29		306.3	9
308.84	21		305.47	38		306.31	30
308.84	7		305.48	35		306.32	62
308.85	0		305.49	22		306.33	42
308.87	0		305.5	43		306.33	31
308.87	5		305.5	29		306.34	34
308.88	13		305.51	63		306.35	0
308.89	0		305.52	129		306.37	0
308.97	0		305.52	27		306.38	3
308.97	17		305.53	18		306.38	36
308.98	0		305.54	62		306.39	30
308.99	0		305.55	34		306.4	6
309	17		305.55	19		306.4	11
309.01	12		305.56	13		306.41	0
309.02	22		305.57	19		306.43	0
309.02	14		305.57	25		306.43	22
309.03	15		305.58	1		306.44	16
309.04	0		305.59	12		306.45	25
309.2	0		305.6	35		306.45	42
309.2	11		305.6	50		306.46	16
309.21	5		305.61	44		306.47	19
309.22	0		305.62	29		306.48	11
309.22	0		305.62	41		306.48	0
309.23	18		305.63	51		306.49	0
309.24	0		305.64	43		306.5	11
309.4	0		305.65	38		306.5	8
309.4	22		305.65	56		306.51	0
309.41	17		305.66	36		306.52	0
309.42	0		305.67	41		306.53	7
309.43	0		305.67	2		306.53	20
309.43	11		305.68	4		306.54	11
309.44	24		305.69	31		306.55	0
309.45	0		305.7	55		306.57	0
309.46	0		305.7	10		306.58	17
309.46	11		305.71	25		306.58	3
309.47	6		305.72	0		306.59	0
309.48	0		305.72	0		306.6	14
309.48	17		305.73	5		306.6	16
309.49	0		305.74	42		306.61	59
309.53	0		305.75	93		306.62	43
309.53	18		305.75	40		306.63	0
309.54	26		305.76	14		306.64	0
309.55	7		305.77	23		306.65	48
309.56	11		305.77	14		306.65	54
309.56	0		305.78	28		306.66	0
309.59	0		305.79	20		306.68	0
309.6	18		305.8	5		306.69	35
309.61	13		305.8	0		306.7	34
309.61	0		305.81	5		306.7	0
309.66	0		305.82	17		306.73	0
309.66	9		305.82	0		306.73	17
309.67	18		305.83	0		306.74	0
309.68	0		305.84	4		306.75	0
309.76	0		305.85	22		306.76	5
309.76	15		305.85	30		306.76	15
309.77	22		305.86	34		306.77	0
309.78	0		305.87	0		306.78	11
309.84	0		305.87	10		306.78	6
309.84	17		305.88	32		306.79	17
309.85	0		305.89	1		306.8	24
309.9	0		305.9	3		306.81	0
309.91	3		305.9	17		306.82	0
309.92	16		305.91	28		306.83	9
309.92	0		305.92	14		306.83	9
309.97	0		305.92	0		306.84	18
309.97	10		305.93	0		306.85	0
309.98	10		305.94	3		306.86	0
309.99	0		305.95	35		306.86	5
310.01	0		305.95	82		306.87	30
310.02	1		305.96	18		306.88	0
310.02	24		305.97	21		306.91	0
310.03	0		305.97	0		306.91	22
310.04	0		305.98	12		306.92	12
310.05	18		305.99	60		306.93	18
310.05	0		306	75		306.93	9
310.06	17		306	22		306.94	0
310.07	0		306.01	4		306.95	17
310.07	0		306.02	15		306.96	0
310.08	5		306.02	0		306.96	2
310.09	11		306.03	7		306.97	56
310.1	0		306.04	12		306.98	6
310.1	0		306.05	4		306.98	17
310.11	4		306.05	16		306.99	42
310.12	37		306.06	16		307	25
310.12	8		306.07	12		307.01	24
310.13	17		306.07	0		307.01	0
310.14	27		306.08	3		307.02	18
310.15	8		306.09	16		307.03	3
310.15	0		306.1	24		307.03	16
310.16	8		306.1	3		307.04	88
310.17	35		306.11	26		307.05	37
310.18	0		306.12	56		307.06	0
310.48	0		306.12	25		307.06	0
310.49	18		306.13	4		307.07	68
310.49	0		306.14	14		307.08	4
310.59	0		306.15	4		307.08	0
310.6	17		306.15	25		307.09	0
310.61	0		306.16	52		307.1	18
310.67	0		306.17	49		307.11	30
310.67	33		306.18	40		307.11	0
310.68	4		306.18	18		307.12	0
310.69	0		306.19	47		307.13	35
310.69	0		306.2	9		307.14	88
310.7	8		306.2	14		307.14	32
310.71	12		306.21	42		307.15	0
310.72	0		306.22	66		307.17	0
310.72	0		306.23	26		307.18	27
310.73	43		306.23	32		307.19	18
310.74	27		306.24	2		307.19	35
310.74	17		306.25	6		307.2	10
310.75	9		306.25	28		307.21	11
310.76	0		306.26	22		307.21	11
310.77	17		306.27	0		307.22	17
310.77	3		306.28	9		307.23	80
310.78	0		306.28	37		307.24	7
310.85	0		306.29	23		307.24	46
310.86	50		306.3	40		307.25	28
310.87	6		306.3	25		307.26	0
310.87	3		306.31	14		307.27	0
310.88	16		306.32	54		307.28	5
310.89	0		306.33	71		307.29	16
310.9	2		306.33	44		307.29	0
310.9	11		306.34	24		307.3	17
310.91	11		306.35	31		307.31	3
310.92	0		306.35	8		307.31	0
310.92	0		306.36	15		307.35	0
310.93	5		306.37	15		307.36	22
310.94	11		306.38	42		307.36	19
310.95	0		306.38	33		307.37	22
310.98	0		306.39	32		307.38	15
310.99	17		306.4	0		307.39	0
311	0		306.4	4		307.39	0
311.08	0		306.41	22		307.4	26
311.09	4		306.42	19		307.41	18
311.1	13		306.43	11		307.41	9
311.11	0		306.43	24		307.42	0
311.13	0		306.44	41		307.44	0
311.13	16		306.45	26		307.44	3
311.14	1		306.45	8		307.45	15
311.15	0		306.46	7		307.46	11
311.2	0		306.47	22		307.46	24
311.21	4		306.48	22		307.47	34
311.21	13		306.48	26		307.48	20
311.22	0		306.49	69		307.49	0
311.23	0		306.5	32		307.49	5
311.24	16		306.5	28		307.5	11
311.24	1		306.51	24		307.51	0
311.25	0		306.52	23		307.52	0
311.27	0		306.53	0		307.53	5
311.28	11		306.53	0		307.54	11
311.29	17		306.54	4		307.54	32
311.29	21		306.55	15		307.55	29
311.3	24		306.55	5		307.56	0
311.31	1		306.56	3		307.57	8
311.31	0		306.57	28		307.57	22
311.32	3		306.58	60		307.58	11
311.33	15		306.58	9		307.59	18
311.34	32		306.59	18		307.59	3
311.34	7		306.6	29		307.6	0
311.35	0		306.6	8		307.61	27
311.36	11		306.61	16		307.62	13
311.37	15		306.62	20		307.62	0
311.37	36		306.63	2		307.65	0
311.38	7		306.63	9		307.66	18
311.39	0		306.64	7		307.67	0
311.42	0		306.65	7		307.67	0
311.42	16		306.65	29		307.68	29
311.43	1		306.66	17		307.69	8
311.44	11		306.67	28		307.69	21
311.44	6		306.68	5		307.7	0
311.45	0		306.68	17		307.72	0
311.47	0		306.69	19		307.72	18
311.47	43		306.7	2		307.73	0
311.48	5		306.7	13		307.74	11
311.49	0		306.71	19		307.74	6
311.52	0		306.72	28		307.75	0
311.52	5		306.73	33		307.76	17
311.53	11		306.73	20		307.77	40
311.54	0		306.74	12		307.77	50
311.55	5		306.75	11		307.78	1
311.55	11		306.76	14		307.79	35
311.56	0		306.76	4		307.79	22
311.57	0		306.77	22		307.8	30
311.57	14		306.78	39		307.81	27
311.58	6		306.78	33		307.82	43
311.59	0		306.79	29		307.82	1
311.71	0		306.8	25		307.83	0
311.72	22		306.81	20		307.86	0
311.73	22		306.81	28		307.87	12
311.73	1		306.82	42		307.87	67
311.74	0		306.83	10		307.88	29
311.86	0		306.83	12		307.89	1
311.86	14		306.84	19		307.9	0
311.87	4		306.85	17		307.91	0
311.88	16		306.86	28		307.92	9
311.89	7		306.86	47		307.92	22
311.89	11		306.87	82		307.93	25
311.9	34		306.88	13		307.94	55
311.91	7		306.88	0		307.95	25
311.91	0		306.89	4		307.95	2
311.92	8		306.9	18		307.96	11
311.93	17		306.91	23		307.97	6
311.94	1		306.91	10		307.97	21
311.94	0		306.92	1		307.98	54
311.96	0		306.93	14		307.99	3
311.96	4		306.93	44		308	0
311.97	13		306.94	18		308.01	0
311.98	1		306.95	12		308.02	9
311.99	0		306.96	18		308.02	37
312.16	0		306.96	54		308.03	5
312.17	17		306.97	41		308.04	5
312.17	1		306.98	0		308.05	11
312.18	0		306.99	0		308.05	0
312.2	0		307	2		308.06	20
312.2	3		307.01	11		308.07	8
312.21	14		307.01	17		308.07	0
312.22	1		307.02	6		308.08	9
312.22	0		307.03	12		308.09	9
312.23	23		307.03	7		308.1	17
312.24	13		307.04	0		308.1	0
312.25	0		307.08	0		308.11	0
312.25	22		307.08	5		308.12	27
312.26	16		307.09	23		308.13	12
312.27	4		307.1	12		308.13	21
312.28	15		307.11	0		308.14	33
312.28	1		307.11	6		308.15	67
312.29	0		307.12	41		308.15	46
312.32	0		307.13	56		308.16	22
312.33	16		307.14	0		308.17	1
312.33	1		307.14	0		308.18	0
312.34	0		307.15	2		308.18	33
312.39	0		307.16	9		308.19	7
312.4	14		307.16	13		308.2	19
312.41	51		307.17	13		308.2	20
312.41	41		307.18	0		308.21	1
312.42	33		307.19	10		308.22	11
312.43	10		307.19	32		308.23	10
312.43	0		307.2	30		308.23	29
312.44	15		307.21	31		308.24	22
312.45	27		307.21	4		308.25	24
312.46	4		307.22	17		308.25	0
312.46	0		307.23	2		308.26	4
312.49	0		307.24	8		308.27	19
312.49	14		307.24	29		308.28	1
312.5	11		307.25	13		308.28	0
312.51	11		307.26	19		308.29	17
312.51	6		307.26	22		308.3	0
312.52	18		307.27	76		308.3	0
312.53	13		307.28	117		308.31	9
312.54	1		307.29	5		308.32	31
312.54	15		307.29	16		308.33	32
312.55	9		307.3	19		308.33	1
312.56	0		307.31	10		308.34	0
312.57	0		307.31	11		308.4	0
312.58	1		307.32	32		308.41	20
312.59	22		307.33	26		308.41	32
312.59	2		307.34	8		308.42	4
312.6	0		307.34	40		308.43	0
312.62	0		307.35	55		308.43	16
312.62	16		307.36	25		308.44	26
312.63	1		307.36	11		308.45	7
312.64	0		307.37	5		308.46	21
312.72	0		307.38	28		308.46	32
312.72	32		307.39	43		308.47	52
312.73	3		307.39	43		308.48	13
312.74	0		307.4	16		308.48	0
312.79	0		307.41	44		308.49	46
312.8	5		307.41	23		308.5	5
312.8	11		307.42	13		308.51	19
312.81	1		307.43	15		308.51	47
312.82	15		307.44	2		308.52	4
312.82	11		307.44	11		308.53	0
312.83	1		307.45	12		308.53	2
312.84	0		307.46	15		308.54	19
312.89	0		307.46	5		308.55	1
312.9	6		307.47	28		308.56	14
312.9	11		307.48	48		308.56	15
312.91	0		307.49	21		308.57	11
312.93	0		307.49	68		308.58	0
312.93	8		307.5	46		308.59	0
312.94	13		307.51	5		308.6	13
312.95	10		307.52	10		308.61	11
312.96	12		307.52	24		308.61	0
312.96	42		307.53	2		308.62	0
312.97	5		307.54	18		308.63	3
312.98	3		307.54	22		308.64	35
312.98	28		307.55	18		308.64	24
312.99	16		307.56	40		308.65	1
313	5		307.57	11		308.66	0
313.01	9		307.57	15		308.67	0
313.01	6		307.58	5		308.68	7
313.02	14		307.59	26		308.69	31
313.03	1		307.59	19		308.69	49
313.03	0		307.6	26		308.7	39
313.04	22		307.61	50		308.71	7
313.05	16		307.62	16		308.71	0
313.06	6		307.62	25		308.72	2
313.06	0		307.63	16		308.73	30
313.07	4		307.64	14		308.74	4
313.08	12		307.64	28		308.74	0
313.09	1		307.65	20		308.75	0
313.09	0		307.66	24		308.76	9
313.11	0		307.67	3		308.76	27
313.12	18		307.67	25		308.77	24
313.13	47		307.68	59		308.78	1
313.14	16		307.69	25		308.79	0
313.14	3		307.69	0		308.8	0
313.15	19		307.7	1		308.81	14
313.16	2		307.71	9		308.81	8
313.17	0		307.72	12		308.82	0
313.21	0		307.72	21		308.84	0
313.22	11		307.73	16		308.84	17
313.22	9		307.74	26		308.85	1
313.23	1		307.74	65		308.86	0
313.24	0		307.75	105		308.87	17
313.35	0		307.76	27		308.87	25
313.35	2		307.77	19		308.88	5
313.36	16		307.77	1		308.89	17
313.37	2		307.78	15		308.89	1
313.38	0		307.79	31		308.9	30
313.39	0		307.79	6		308.91	12
313.4	7		307.8	19		308.92	18
313.4	14		307.81	28		308.92	1
313.41	0		307.82	38		308.93	0
313.48	0		307.82	24		308.94	11
313.48	43		307.83	30		308.94	35
313.49	6		307.84	24		308.95	14
313.5	31		307.85	4		308.96	0
313.51	47		307.85	22		308.97	0
313.51	15		307.86	10		308.98	12
313.52	22		307.87	12		308.99	39
313.53	2		307.87	39		308.99	3
313.53	0		307.88	19		309	17
313.54	13		307.89	67		309.01	2
313.55	21		307.9	83		309.02	28
313.56	3		307.9	101		309.02	2
313.56	0		307.91	41		309.03	11
313.57	0		307.92	22		309.04	22
313.58	19		307.92	4		309.05	6
313.59	6		307.93	30		309.05	0
313.59	0		307.94	40		309.07	0
313.71	0		307.95	27		309.08	12
313.72	5		307.95	38		309.09	33
313.72	12		307.96	20		309.1	13
313.73	0		307.97	18		309.1	0
313.75	0		307.97	39		309.12	0
313.76	17		307.98	26		309.12	11
313.77	23		307.99	8		309.13	6
313.77	19		308	34		309.14	21
313.78	14		308	26		309.15	42
313.79	12		308.01	56		309.15	32
313.8	15		308.02	71		309.16	12
313.8	7		308.02	17		309.17	6
313.81	11		308.03	6		309.17	0
313.82	1		308.04	38		309.18	8
313.82	0		308.05	34		309.19	22
313.83	0		308.05	55		309.2	26
313.84	13		308.06	32		309.2	7
313.85	15		308.07	33		309.21	11
313.85	2		308.07	57		309.22	0
313.86	26		308.08	50		309.22	0
313.87	31		308.09	7		309.23	41
313.88	12		308.1	9		309.24	15
313.88	1		308.1	0		309.25	0
313.89	15		308.11	7		309.27	0
313.9	8		308.12	40		309.28	1
313.9	0		308.13	21		309.28	23
313.92	0		308.13	16		309.29	2
313.93	23		308.14	28		309.3	0
313.93	11		308.15	17		309.32	0
313.94	1		308.15	22		309.33	3
313.95	0		308.16	16		309.33	73
314.04	0		308.17	62		309.34	69
314.05	22		308.18	4		309.35	21
314.06	14		308.18	8		309.35	1
314.06	1		308.19	41		309.36	5
314.07	12		308.2	11		309.37	11
314.08	47		308.2	34		309.38	1
314.09	27		308.21	26		309.38	0
314.09	32		308.22	11		309.43	0
314.1	6		308.23	33		309.43	17
314.11	7		308.23	26		309.44	1
314.11	11		308.24	5		309.45	21
314.12	0		308.25	27		309.46	20
314.13	0		308.25	15		309.46	1
314.14	8		308.26	47		309.47	0
314.14	26		308.27	65		309.48	0
314.15	26		308.28	25		309.49	34
314.16	12		308.28	8		309.5	14
314.16	10		308.29	12		309.51	1
314.17	1		308.3	9		309.51	0
314.18	0		308.3	16		309.55	0
314.19	0		308.31	17		309.56	10
314.19	13		308.32	0		309.56	6
314.2	14		308.33	14		309.57	17
314.21	2		308.33	60		309.58	10
314.22	0		308.34	14		309.58	9
314.22	3		308.35	0		309.59	0
314.23	14		308.36	11		309.62	0
314.24	2		308.36	50		309.63	16
314.24	0		308.37	79		309.64	16
314.26	0		308.38	41		309.64	1
314.27	31		308.38	7		309.65	0
314.27	17		308.39	8		309.66	32
314.28	17		308.4	9		309.66	4
314.29	2		308.41	3		309.67	18
314.3	4		308.41	23		309.68	13
314.3	22		308.42	28		309.69	4
314.31	10		308.43	37		309.69	14
314.32	1		308.43	46		309.7	11
314.32	0		308.44	48		309.71	6
314.35	0		308.45	37		309.71	16
314.36	17		308.46	20		309.72	13
314.37	3		308.46	3		309.73	78
314.38	0		308.47	22		309.74	43
314.43	0		308.48	24		309.74	3
314.44	15		308.48	13		309.75	0
314.45	8		308.49	0		309.76	16
314.46	1		308.5	2		309.76	1
314.46	0		308.51	14		309.77	28
314.48	0		308.51	6		309.78	18
314.49	15		308.52	29		309.79	20
314.5	3		308.53	39		309.79	2
314.51	0		308.53	5		309.8	27
314.52	0		308.54	9		309.81	33
314.53	15		308.55	57		309.82	2
314.53	12		308.56	25		309.82	0
314.54	6		308.56	10		309.83	0
314.55	0		308.57	7		309.84	27
314.61	0		308.58	33		309.84	11
314.61	15		308.58	30		309.85	0
314.62	5		308.59	11		309.86	0
314.63	0		308.6	1		309.87	19
314.75	0		308.61	9		309.87	18
314.76	9		308.61	9		309.88	33
314.77	46		308.62	18		309.89	59
314.77	17		308.63	27		309.89	5
314.78	7		308.64	0		309.9	45
314.79	1		308.66	0		309.91	24
314.8	0		308.66	5		309.92	62
314.88	0		308.67	17		309.92	42
314.88	33		308.68	1		309.93	4
314.89	13		308.69	11		309.94	0
314.9	1		308.69	31		309.94	0
314.91	0		308.7	38		309.95	41
314.92	0		308.71	19		309.96	14
314.93	9		308.71	13		309.97	9
314.93	7		308.72	0		309.97	1
314.94	1		308.73	0		309.98	0
314.95	9		308.74	13		310.01	0
314.96	7		308.74	51		310.02	8
314.96	1		308.75	30		310.02	9
314.97	0		308.76	61		310.03	1
314.98	5		308.76	22		310.04	14
314.98	13		308.77	27		310.05	7
314.99	8		308.78	29		310.05	20
315	63		308.79	31		310.06	2
315.01	18		308.79	44		310.07	0
315.01	1		308.8	3		310.07	7
315.02	0		308.81	18		310.08	20
315.09	0		308.81	4		310.09	11
315.1	19		308.82	20		310.1	55
315.11	29		308.83	25		310.1	6
315.12	5		308.84	32		310.11	25
315.12	0		308.84	14		310.12	18
315.13	8		308.85	12		310.12	9
315.14	9		308.86	76		310.13	1
315.14	1		308.87	17		310.14	0
315.15	0		308.87	14		310.16	0
315.16	4		308.88	5		310.17	23
315.17	10		308.89	20		310.18	2
315.17	2		308.89	16		310.18	0
315.18	0		308.9	15		310.19	1
315.21	0		308.91	41		310.2	74
315.22	14		308.92	44		310.2	7
315.22	3		308.92	11		310.21	7
315.23	0		308.93	13		310.22	43
315.31	0		308.94	6		310.23	18
315.32	13		308.94	43		310.23	1
315.33	17		308.95	24		310.24	0
315.33	9		308.96	27		310.25	0
315.34	1		308.97	15		310.25	3
315.35	0		308.97	26		310.26	15
315.36	0		308.98	32		310.27	1
315.36	9		308.99	25		310.28	0
315.37	7		308.99	14		310.28	0
315.38	1		309	38		310.29	33
315.38	0		309.01	29		310.3	68
315.39	0		309.02	8		310.3	7
315.4	17		309.02	35		310.31	0
315.41	16		309.03	30		310.32	0
315.41	2		309.04	25		310.33	21
315.42	0		309.05	40		310.33	2
315.43	25		309.05	30		310.34	0
315.44	11		309.06	0		310.38	0
315.44	1		309.09	0		310.39	9
315.45	0		309.1	7		310.4	32
315.47	0		309.1	46		310.41	19
315.48	4		309.11	14		310.41	38
315.49	13		309.12	14		310.42	24
315.49	0		309.12	5		310.43	2
315.61	0		309.13	18		310.43	0
315.62	4		309.14	37		310.44	0
315.62	13		309.15	32		310.45	2
315.63	30		309.15	35		310.46	48
315.64	22		309.16	11		310.46	26
315.65	4		309.17	1		310.47	6
315.65	7		309.17	11		310.48	0
315.66	37		309.18	26		310.49	5
315.67	8		309.19	37		310.49	11
315.68	15		309.2	52		310.5	1
315.68	3		309.2	42		310.51	0
315.69	0		309.21	0		310.51	0
315.7	0		309.22	0		310.52	5
315.71	10		309.22	14		310.53	30
315.72	9		309.23	49		310.54	3
315.73	1		309.24	3		310.54	0
315.73	12		309.25	32		310.55	0
315.74	20		309.25	72		310.56	16
315.75	4		309.26	0		310.56	33
315.75	1		309.27	0		310.57	8
315.76	21		309.28	5		310.58	36
315.77	5		309.28	34		310.59	5
315.78	0		309.29	15		310.59	0
315.79	0		309.3	44		310.61	0
315.8	9		309.3	0		310.61	66
315.81	7		309.31	2		310.62	83
315.81	1		309.32	28		310.63	39
315.82	0		309.33	52		310.64	4
315.83	11		309.33	8		310.64	0
315.83	31		309.34	39		310.66	0
315.84	17		309.35	111		310.67	3
315.85	2		309.35	20		310.67	14
315.86	0		309.36	24		310.68	2
315.86	9		309.37	11		310.69	0
315.87	50		309.38	6		310.69	15
315.88	12		309.38	14		310.7	10
315.89	0		309.39	40		310.71	1
315.9	0		309.4	36		310.72	6
315.91	1		309.4	6		310.72	44
315.91	24		309.41	10		310.73	6
315.92	6		309.42	9		310.74	3
315.93	0		309.43	3		310.74	14
315.96	0		309.43	24		310.75	2
315.97	48		309.44	37		310.76	8
315.97	21		309.45	68		310.77	9
315.98	2		309.46	13		310.77	1
315.99	0		309.46	5		310.78	0
316.03	0		309.47	54		310.79	0
316.04	8		309.48	58		310.8	14
316.05	15		309.48	47		310.8	37
316.05	3		309.49	8		310.81	38
316.06	0		309.5	71		310.82	66
316.09	0		309.51	40		310.82	9
316.1	27		309.51	50		310.83	2
316.1	7		309.52	49		310.84	16
316.11	0		309.53	38		310.85	2
316.12	0		309.53	58		310.85	0
316.13	47		309.54	87		310.87	0
316.13	85		309.55	49		310.88	4
316.14	19		309.56	11		310.89	18
316.15	10		309.56	26		310.9	7
316.15	9		309.57	10		310.9	11
316.16	1		309.58	27		310.91	1
316.17	0		309.58	19		310.92	0
316.27	0		309.59	45		310.94	0
316.28	14		309.6	26		310.95	23
316.29	4		309.61	17		310.95	34
316.29	0		309.61	45		310.96	4
316.31	0		309.62	47		310.97	24
316.32	9		309.63	30		310.98	15
316.33	7		309.64	1		310.98	1
316.34	1		309.64	10		310.99	58
316.34	0		309.65	37		311	19
316.37	0		309.66	59		311	1
316.38	6		309.66	44		311.01	10
316.39	42		309.67	47		311.02	30
316.39	11		309.68	3		311.03	3
316.4	0		309.69	10		311.03	0
316.42	0		309.69	13		311.04	16
316.42	4		309.7	9		311.05	2
316.43	40		309.71	38		311.05	34
316.44	18		309.71	22		311.06	22
316.45	16		309.72	73		311.07	25
316.45	5		309.73	36		311.08	12
316.46	15		309.74	11		311.08	4
316.47	4		309.74	5		311.09	15
316.48	0		309.75	2		311.1	2
316.49	0		309.76	23		311.11	1
316.5	7		309.76	18		311.11	21
316.5	9		309.77	30		311.12	3
316.51	2		309.78	33		311.13	11
316.52	0		309.79	58		311.13	51
316.53	0		309.79	33		311.14	7
316.53	4		309.8	8		311.15	0
316.54	13		309.81	28		311.16	0
316.55	3		309.82	41		311.16	13
316.56	0		309.82	29		311.17	5
316.57	0		309.83	1		311.18	3
316.58	13		309.84	13		311.18	14
316.58	8		309.84	21		311.19	12
316.59	18		309.85	5		311.2	15
316.6	4		309.86	48		311.21	26
316.61	0		309.87	21		311.21	15
316.61	0		309.87	36		311.22	33
316.62	2		309.88	12		311.23	9
316.63	10		309.89	24		311.24	0
316.64	17		309.89	57		311.24	3
316.64	8		309.9	27		311.25	14
316.65	1		309.91	16		311.26	2
316.66	0		309.92	18		311.26	0
316.66	0		309.92	22		311.27	8
316.67	10		309.93	51		311.28	23
316.68	7		309.94	74		311.29	26
316.69	1		309.94	32		311.29	3
316.69	0		309.95	18		311.3	19
316.7	0		309.96	7		311.31	28
316.71	9		309.97	0		311.31	18
316.72	7		309.97	11		311.32	12
316.72	1		309.98	56		311.33	17
316.73	4		309.99	14		311.34	19
316.74	14		310	38		311.34	56
316.74	0		310	36		311.35	35
316.82	0		310.01	54		311.36	3
316.82	1		310.02	3		311.37	8
316.83	40		310.02	0		311.37	24
316.84	12		310.03	0		311.38	90
316.85	0		310.04	2		311.39	65
316.88	0		310.05	15		311.39	8
316.89	16		310.05	6		311.4	0
316.9	15		310.06	15		311.41	16
316.9	7		310.07	17		311.42	2
316.91	1		310.07	25		311.42	0
316.92	0		310.08	54		311.43	0
316.95	0		310.09	2		311.44	16
316.96	13		310.1	8		311.44	26
316.96	4		310.1	41		311.45	4
316.97	0		310.11	22		311.46	0
317.01	0		310.12	2		311.47	0
317.02	4		310.12	10		311.48	27
317.03	10		310.13	70		311.49	34
317.04	2		310.14	31		311.5	4
317.04	0		310.15	0		311.5	0
317.1	0		310.15	1		311.51	3
317.11	12		310.16	16		311.52	15
317.12	6		310.17	32		311.52	10
317.12	0		310.18	22		311.53	9
317.13	0		310.18	20		311.54	16
317.14	13		310.19	1		311.55	11
317.14	4		310.2	18		311.55	29
317.15	0		310.2	46		311.56	15
317.16	0		310.21	43		311.57	6
317.17	3		310.22	20		311.57	13
317.17	11		310.23	52		311.58	7
317.18	3		310.23	34		311.59	0
317.19	0		310.24	22		311.62	0
317.2	0		310.25	7		311.63	6
317.21	14		310.25	1		311.63	11
317.22	4		310.26	17		311.64	1
317.23	0		310.27	22		311.65	0
317.29	0		310.28	36		311.65	4
317.3	13		310.28	9		311.66	12
317.31	16		310.29	18		311.67	23
317.31	6		310.3	47		311.68	80
317.32	0		310.3	53		311.68	54
317.36	0		310.31	9		311.69	37
317.36	12		310.32	49		311.7	23
317.37	6		310.33	1		311.7	7
317.38	0		310.33	14		311.71	0
317.42	0		310.34	64		311.72	18
317.43	30		310.35	26		311.73	3
317.44	37		310.36	44		311.73	0
317.44	9		310.36	35		311.74	0
317.45	0		310.37	3		311.75	11
317.46	13		310.38	33		311.76	42
317.47	4		310.38	58		311.76	9
317.47	0		310.39	41		311.77	0
317.48	0		310.4	33		311.78	0
317.49	13		310.41	77		311.79	14
317.49	4		310.41	0		311.8	16
317.5	0		310.42	0		311.81	10
317.55	0		310.43	9		311.81	1
317.55	8		310.43	19		311.82	0
317.56	10		310.44	16		311.83	8
317.57	2		310.45	30		311.83	11
317.57	32		310.46	57		311.84	19
317.58	20		310.46	20		311.85	8
317.59	16		310.47	17		311.86	32
317.6	4		310.48	19		311.86	21
317.6	0		310.49	36		311.87	2
317.61	0		310.49	36		311.88	0
317.62	18		310.5	22		311.89	19
317.63	7		310.51	40		311.89	5
317.63	0		310.51	22		311.9	0
317.66	0		310.52	0		311.91	0
317.67	13		310.53	0		311.91	41
317.68	6		310.54	8		311.92	11
317.68	0		310.54	75		311.93	0
317.69	0		310.55	18		311.94	26
317.7	8		310.56	0		311.94	82
317.71	25		310.56	1		311.95	14
317.71	7		310.57	15		311.96	0
317.72	0		310.58	7		311.98	0
317.85	0		310.59	1		311.99	10
317.86	2		310.59	17		311.99	62
317.87	13		310.6	2		312	96
317.87	4		310.61	24		312.01	25
317.88	0		310.61	19		312.02	1
317.9	0		310.62	17		312.02	11
317.9	16		310.63	3		312.03	38
317.91	22		310.64	32		312.04	6
317.92	5		310.64	32		312.04	11
317.92	7		310.65	33		312.05	13
317.93	36		310.66	19		312.06	2
317.94	38		310.67	7		312.07	15
317.95	9		310.67	70		312.07	3
317.95	0		310.68	23		312.08	0
317.97	0		310.69	25		312.09	9
317.98	2		310.69	12		312.09	46
317.98	13		310.7	21		312.1	8
317.99	4		310.71	2		312.11	4
318	0		310.72	5		312.12	14
318.01	9		310.72	35		312.12	2
318.01	37		310.73	4		312.13	0
318.02	19		310.74	29		312.14	0
318.03	2		310.74	53		312.15	15
318.03	0		310.75	29		312.15	3
318.08	0		310.76	7		312.16	15
318.09	15		310.77	51		312.17	7
318.09	24		310.77	58		312.17	0
318.1	7		310.78	26		312.18	3
318.11	0		310.79	14		312.19	20
318.14	0		310.8	27		312.2	30
318.14	13		310.8	7		312.2	12
318.15	4		310.81	18		312.21	6
318.16	0		310.82	69		312.22	25
318.21	0		310.82	24		312.22	4
318.22	1		310.83	14		312.23	13
318.22	20		310.84	9		312.24	6
318.23	27		310.85	46		312.25	0
318.24	8		310.85	97		312.27	0
318.25	15		310.86	8		312.28	9
318.25	0		310.87	9		312.28	46
318.28	0		310.87	9		312.29	34
318.29	8		310.88	1		312.3	18
318.3	20		310.89	16		312.3	2
318.3	6		310.9	16		312.31	0
318.31	0		310.9	68		312.33	0
318.33	0		310.91	29		312.34	6
318.33	12		310.92	11		312.35	18
318.34	9		310.92	5		312.35	17
318.35	10		310.93	21		312.36	2
318.36	3		310.94	56		312.37	0
318.36	0		310.95	37		312.38	15
318.41	0		310.95	36		312.38	3
318.41	2		310.96	19		312.39	0
318.42	12		310.97	18		312.4	45
318.43	4		310.98	10		312.41	78
318.44	8		310.98	0		312.41	24
318.44	9		310.99	0		312.42	11
318.45	9		311	2		312.43	8
318.46	12		311	34		312.43	1
318.46	3		311.01	27		312.44	0
318.47	0		311.02	32		312.45	19
318.55	0		311.03	0		312.46	14
318.56	11		311.03	1		312.46	2
318.57	7		311.04	32		312.47	0
318.57	1		311.05	85		312.48	0
318.58	0		311.05	8		312.49	22
318.59	0		311.06	44		312.49	13
318.6	17		311.07	97		312.5	1
318.6	23		311.08	33		312.51	0
318.61	6		311.08	60		312.51	0
318.62	0		311.09	60		312.52	33
318.64	0		311.1	21		312.53	7
318.65	17		311.11	39		312.54	0
318.65	15		311.11	14		312.54	0
318.66	3		311.12	1		312.55	62
318.67	0		311.13	17		312.56	15
318.68	1		311.13	2		312.56	0
318.68	21		311.14	34		312.57	50
318.69	8		311.15	55		312.58	12
318.7	0		311.16	35		312.59	0
318.71	4		311.16	34		312.59	18
318.71	13		311.17	64		312.6	11
318.72	4		311.18	1		312.61	1
318.73	0		311.18	32		312.62	0
318.74	0		311.19	77		312.62	0
318.74	13		311.2	40		312.63	4
318.75	18		311.21	44		312.64	18
318.76	5		311.21	31		312.64	29
318.76	0		311.22	11		312.65	10
318.78	0		311.23	0		312.66	1
318.79	8		311.24	4		312.67	0
318.79	7		311.24	14		312.67	18
318.8	1		311.25	2		312.68	8
318.81	0		311.26	48		312.69	34
318.84	0		311.26	39		312.69	25
318.84	21		311.27	6		312.7	11
318.85	10		311.28	55		312.71	65
318.86	0		311.29	3		312.72	62
318.87	13		311.29	62		312.72	15
318.87	5		311.3	83		312.73	30
318.88	0		311.31	12		312.74	16
318.9	0		311.31	35		312.75	2
318.91	13		311.32	10		312.75	0
318.92	16		311.33	25		312.79	0
318.93	5		311.34	31		312.8	9
318.93	0		311.34	33		312.8	16
318.95	0		311.35	37		312.81	3
318.96	4		311.36	55		312.82	24
318.97	10		311.37	89		312.82	7
318.98	3		311.37	59		312.83	0
318.98	0		311.38	23		312.85	0
318.99	0		311.39	4		312.85	22
319	16		311.39	33		312.86	10
319.01	22		311.4	19		312.87	1
319.01	6		311.41	0		312.88	15
319.02	0		311.42	41		312.88	3
319.03	8		311.42	69		312.89	8
319.03	19		311.43	13		312.9	9
319.04	15		311.44	56		312.9	5
319.05	7		311.44	29		312.91	10
319.06	1		311.45	1		312.92	2
319.06	0		311.46	24		312.93	48
319.07	0		311.47	44		312.93	32
319.08	1		311.47	35		312.94	6
319.09	9		311.48	9		312.95	36
319.09	8		311.49	16		312.96	8
319.1	12		311.5	0		312.96	6
319.11	7		311.5	0		312.97	15
319.12	12		311.51	21		312.98	21
319.12	7		311.52	66		312.98	4
319.13	0		311.52	35		312.99	0
319.22	0		311.53	19		313.01	0
319.22	18		311.54	8		313.01	4
319.23	9		311.55	52		313.02	34
319.24	0		311.55	11		313.03	22
319.33	0		311.56	29		313.03	23
319.34	1		311.57	9		313.04	40
319.35	11		311.57	20		313.05	11
319.36	10		311.58	41		313.06	0
319.36	0		311.59	53		313.06	0
319.41	0		311.6	37		313.07	24
319.42	15		311.6	121		313.08	11
319.43	9		311.61	16		313.09	16
319.44	1		311.62	0		313.09	3
319.44	4		311.63	0		313.1	14
319.45	12		311.63	1		313.11	10
319.46	5		311.64	28		313.11	17
319.47	15		311.65	6		313.12	32
319.47	7		311.65	27		313.13	19
319.48	0		311.66	29		313.14	18
319.63	0		311.67	32		313.14	13
319.63	17		311.68	2		313.15	25
319.64	27		311.68	3		313.16	5
319.65	8		311.69	57		313.17	0
319.66	10		311.7	35		313.17	0
319.66	7		311.7	45		313.18	10
319.67	1		311.71	63		313.19	21
319.68	0		311.72	18		313.19	9
319.69	0		311.73	35		313.2	1
319.7	12		311.73	49		313.21	7
319.71	6		311.74	22		313.22	9
319.71	0		311.75	16		313.22	2
319.73	0		311.76	0		313.23	0
319.74	8		311.78	0		313.24	0
319.74	11		311.78	13		313.24	15
319.75	3		311.79	58		313.25	17
319.76	0		311.8	31		313.26	14
319.78	0		311.81	36		313.27	13
319.79	13		311.81	25		313.27	17
319.8	19		311.82	0		313.28	6
319.8	6		311.83	15		313.29	2
319.81	12		311.83	20		313.3	22
319.82	5		311.84	1		313.3	38
319.82	0		311.85	24		313.31	8
319.84	0		311.86	69		313.32	15
319.85	3		311.86	36		313.32	42
319.85	11		311.87	20		313.33	95
319.86	4		311.88	0		313.34	30
319.87	0		311.89	0		313.35	68
319.88	0		311.89	19		313.35	17
319.88	8		311.9	46		313.36	9
319.89	7		311.91	45		313.37	7
319.9	1		311.91	32		313.38	1
319.9	0		311.92	32		313.38	0
319.93	0		311.93	46		313.39	0
319.94	8		311.94	23		313.4	23
319.95	21		311.94	26		313.4	12
319.96	7		311.95	23		313.41	11
319.96	13		311.96	24		313.42	24
319.97	15		311.96	16		313.43	5
319.98	6		311.97	29		313.43	0
319.99	12		311.98	53		313.44	14
319.99	5		311.99	37		313.45	10
320	0		311.99	0		313.45	1
320.01	10		312.02	0		313.46	15
320.01	13		312.02	46		313.47	4
320.02	4		312.03	26		313.48	0
320.03	0		312.04	0		313.51	0
320.04	0		312.04	0		313.52	18
320.05	2		312.05	17		313.53	23
320.06	12		312.06	30		313.53	4
320.07	5		312.07	60		313.54	15
320.07	0		312.07	1		313.55	6
320.08	0		312.08	35		313.56	0
320.09	4		312.09	30		313.56	0
320.1	15		312.09	0		313.57	4
320.1	13		312.11	0		313.58	19
320.11	20		312.12	26		313.59	10
320.12	13		312.12	42		313.59	26
320.12	2		312.13	0		313.6	6
320.13	0		312.14	0		313.61	0
320.15	0		312.15	16		313.61	0
320.15	14		312.15	12		313.62	14
320.16	32		312.16	20		313.63	13
320.17	9		312.17	14		313.64	14
320.18	0		312.17	23		313.64	3
320.2	0		312.18	20		313.65	46
320.2	21		312.19	34		313.66	41
320.21	19		312.2	13		313.66	12
320.22	4		312.2	27		313.67	1
320.23	12		312.21	29		313.68	3
320.23	6		312.22	34		313.69	14
320.24	0		312.22	0		313.69	3
320.29	0		312.23	3		313.7	0
320.29	3		312.24	55		313.77	0
320.3	9		312.25	37		313.78	18
320.31	4		312.25	25		313.79	33
320.31	3		312.26	14		313.8	7
320.32	9		312.27	57		313.8	0
320.33	4		312.28	54		313.81	0
320.34	0		312.28	38		313.82	23
320.42	0		312.29	31		313.82	13
320.43	1		312.3	0		313.83	1
320.44	19		312.3	18		313.84	14
320.45	9		312.31	0		313.85	3
320.45	0		312.32	0		313.85	0
320.51	0		312.33	4		313.86	0
320.52	3		312.33	168		313.87	28
320.53	9		312.34	72		313.88	72
320.53	5		312.35	24		313.88	26
320.54	14		312.35	13		313.89	38
320.55	6		312.36	18		313.9	30
320.56	0		312.37	0		313.9	23
320.56	0		312.38	1		313.91	4
320.57	7		312.38	49		313.92	14
320.58	8		312.39	109		313.93	10
320.59	2		312.4	43		313.93	4
320.59	0		312.41	18		313.94	11
320.61	0		312.41	0		313.95	16
320.62	6		312.42	18		313.95	17
320.63	9		312.43	1		313.96	8
320.64	3		312.43	34		313.97	1
320.64	0		312.44	5		313.98	7
320.65	0		312.45	19		313.98	9
320.66	5		312.46	37		313.99	2
320.67	17		312.46	83		314	0
320.67	8		312.47	75		314.01	28
320.68	0		312.48	3		314.01	36
320.7	0		312.49	30		314.02	23
320.71	14		312.49	58		314.03	8
320.72	7		312.5	4		314.03	16
320.72	0		312.51	33		314.04	30
320.91	0		312.51	16		314.05	9
320.92	12		312.52	9		314.06	0
320.92	25		312.53	15		314.06	30
320.93	33		312.54	33		314.07	31
320.94	12		312.54	17		314.08	6
320.94	0		312.55	32		314.09	23
320.95	0		312.56	23		314.09	12
320.96	9		312.56	29		314.1	1
320.97	11		312.57	73		314.11	1
320.97	3		312.58	0		314.11	32
320.98	0		312.59	35		314.12	39
321.05	0		312.59	68		314.13	31
321.05	39		312.6	25		314.14	18
321.06	32		312.61	25		314.14	6
321.07	5		312.62	6		314.15	0
321.08	0		312.62	42		314.16	0
321.16	0		312.63	30		314.16	4
321.17	2		312.64	16		314.17	14
321.18	21		312.64	24		314.18	3
321.19	11		312.65	16		314.19	15
321.19	0		312.66	10		314.19	14
321.33	0		312.67	19		314.2	34
321.34	1		312.67	9		314.21	9
321.35	11		312.68	43		314.22	0
321.36	5		312.69	88		314.23	0
321.36	0		312.69	22		314.24	13
321.37	0		312.7	11		314.24	4
321.38	1		312.71	11		314.25	0
321.38	13		312.72	47		314.26	0
321.39	7		312.72	22		314.27	3
321.4	0		312.73	27		314.27	35
321.43	0		312.74	31		314.28	20
321.44	8		312.75	0		314.29	41
321.44	12		312.75	0		314.3	63
321.45	4		312.76	4		314.3	19
321.46	0		312.77	60		314.31	20
321.47	1		312.77	49		314.32	32
321.47	37		312.78	30		314.32	22
321.48	21		312.79	13		314.33	36
321.49	0		312.8	0		314.34	9
321.49	7		312.8	40		314.35	0
321.5	8		312.81	38		314.36	0
321.51	2		312.82	4		314.37	14
321.52	0		312.82	11		314.38	13
321.55	0		312.83	18		314.38	7
321.56	1		312.84	5		314.39	1
321.57	14		312.85	0		314.4	0
321.58	7		312.85	42		314.4	2
321.58	0		312.86	42		314.41	28
321.72	0		312.87	66		314.42	18
321.73	11		312.88	35		314.43	8
321.74	7		312.88	39		314.43	1
321.74	0		312.89	4		314.44	0
321.77	0		312.9	33		314.47	0
321.77	1		312.9	11		314.48	3
321.78	17		312.91	0		314.48	25
321.79	14		312.92	45		314.49	7
321.8	6		312.93	13		314.5	0
321.8	0		312.93	29		314.51	0
321.91	0		312.94	22		314.52	14
321.92	7		312.95	0		314.53	23
321.93	8		312.96	0		314.53	13
321.93	2		312.97	18		314.54	2
321.94	3		312.98	0		314.55	5
321.95	9		313.02	0		314.56	12
321.96	4		313.03	31		314.56	3
321.96	0		313.03	8		314.57	0
321.99	0		313.04	9		314.58	67
321.99	13		313.05	27		314.59	31
322	24		313.06	0		314.59	35
322.01	9		313.06	12		314.6	27
322.02	0		313.07	12		314.61	15
322.02	1		313.08	0		314.61	12
322.03	37		313.09	16		314.62	45
322.04	64		313.09	25		314.63	25
322.04	49		313.1	2		314.64	15
322.05	0		313.11	26		314.64	4
322.14	0		313.11	17		314.65	0
322.15	11		313.12	57		314.66	0
322.16	7		313.13	44		314.67	17
322.16	0		313.14	29		314.67	10
322.2	0		313.14	0		314.68	14
322.21	1		313.15	0		314.69	9
322.21	15		313.16	25		314.69	1
322.22	9		313.17	29		314.7	14
322.23	0		313.17	50		314.71	4
322.32	0		313.18	29		314.72	37
322.32	5		313.19	36		314.72	17
322.33	14		313.19	40		314.73	28
322.34	12		313.2	32		314.74	17
322.35	11		313.21	19		314.75	6
322.35	5		313.22	0		314.75	0
322.36	0		313.22	0		314.77	0
322.37	0		313.23	59		314.77	23
322.38	11		313.24	24		314.78	11
322.38	7		313.24	32		314.79	10
322.39	0		313.25	16		314.8	25
322.46	0		313.26	0		314.8	34
322.47	13		313.27	0		314.81	12
322.48	18		313.27	3		314.82	1
322.49	7		313.28	31		314.83	7
322.49	0		313.29	5		314.83	23
322.52	0		313.3	17		314.84	21
322.53	7		313.3	3		314.85	7
322.54	8		313.31	10		314.85	10
322.54	2		313.32	45		314.86	20
322.55	11		313.32	38		314.87	5
322.56	7		313.33	10		314.88	0
322.57	0		313.34	38		314.88	0
322.57	0		313.35	46		314.89	7
322.58	20		313.35	0		314.9	27
322.59	16		313.36	0		314.91	19
322.6	1		313.37	40		314.91	5
322.6	0		313.38	48		314.92	12
322.65	0		313.38	78		314.93	53
322.65	10		313.39	15		314.93	16
322.66	17		313.4	0		314.94	0
322.67	12		313.4	33		314.95	11
322.68	4		313.41	15		314.96	19
322.68	0		313.42	70		314.96	21
322.69	3		313.43	48		314.97	5
322.7	9		313.43	23		314.98	8
322.71	4		313.44	22		314.98	15
322.71	0		313.45	11		314.99	4
322.76	0		313.45	20		315	0
322.76	3		313.46	19		315.01	4
322.77	25		313.47	4		315.01	10
322.78	0		313.48	34		315.02	3
322.8	0		313.48	22		315.03	11
322.81	7		313.49	121		315.04	8
322.82	8		313.5	94		315.04	15
322.82	2		313.51	18		315.05	4
322.83	12		313.51	0		315.06	1
322.84	9		313.52	0		315.06	23
322.85	0		313.53	57		315.07	7
322.87	0		313.53	30		315.08	2
322.88	15		313.54	10		315.09	21
322.88	14		313.55	11		315.09	15
322.89	2		313.56	7		315.1	5
322.9	0		313.56	54		315.11	17
322.9	8		313.57	21		315.12	5
322.91	25		313.58	23		315.12	20
322.92	16		313.59	54		315.13	12
322.93	1		313.59	24		315.14	20
322.93	0		313.6	141		315.14	18
322.99	0		313.61	16		315.15	8
322.99	10		313.61	6		315.16	57
323	9		313.62	20		315.17	38
323.01	1		313.63	20		315.17	11
323.01	0		313.64	17		315.18	10
323.02	19		313.64	25		315.19	3
323.03	38		313.65	33		315.2	0
323.04	14		313.66	75		315.2	0
323.04	9		313.66	0		315.21	8
323.05	1		313.67	7		315.22	9
323.06	0		313.68	27		315.22	16
323.16	0		313.69	35		315.23	18
323.17	11		313.69	15		315.24	7
323.18	5		313.7	11		315.25	31
323.18	12		313.71	6		315.25	17
323.19	9		313.72	0		315.26	41
323.2	0		313.73	0		315.27	15
323.21	0		313.74	6		315.28	0
323.21	2		313.74	53		315.28	15
323.22	18		313.75	18		315.29	15
323.23	12		313.76	0		315.3	14
323.24	0		313.77	9		315.3	11
323.29	0		313.77	78		315.31	16
323.29	2		313.78	29		315.32	17
323.3	10		313.79	5		315.33	4
323.31	6		313.8	29		315.33	0
323.32	0		313.8	34		315.35	0
323.35	0		313.81	28		315.36	4
323.35	12		313.82	43		315.36	10
323.36	16		313.82	13		315.37	3
323.37	12		313.83	0		315.38	11
323.38	4		313.84	0		315.38	20
323.38	0		313.85	35		315.39	41
323.45	0		313.85	68		315.4	19
323.46	3		313.86	23		315.41	0
323.46	12		313.87	28		315.41	14
323.47	9		313.88	33		315.42	11
323.48	10		313.88	22		315.43	33
323.49	6		313.89	16		315.44	11
323.49	0		313.9	0		315.44	0
323.5	3		313.9	0		315.45	2
323.51	18		313.91	5		315.46	12
323.51	11		313.92	41		315.46	4
323.52	0		313.93	9		315.47	0
323.53	18		313.93	61		315.49	0
323.54	21		313.94	52		315.49	2
323.54	9		313.95	62		315.5	12
323.55	23		313.95	22		315.51	12
323.56	21		313.96	12		315.52	11
323.57	4		313.97	50		315.52	5
323.57	0		313.98	23		315.53	28
323.65	0		313.98	37		315.54	10
323.65	9		313.99	2		315.54	0
323.66	35		314	5		315.55	2
323.67	22		314.01	11		315.56	25
323.68	0		314.01	17		315.57	22
323.9	0		314.02	0		315.57	7
323.9	15		314.03	11		315.58	27
323.91	16		314.03	8		315.59	11
323.92	3		314.04	0		315.6	0
323.93	0		314.05	18		315.6	0
323.99	0		314.06	1		315.61	8
323.99	15		314.06	80		315.62	12
324	16		314.07	47		315.62	14
324.01	13		314.08	0		315.63	4
324.02	8		314.09	0		315.64	7
324.02	0		314.1	22		315.65	9
324.04	0		314.11	49		315.65	17
324.04	2		314.11	0		315.66	28
324.05	10		314.12	5		315.67	20
324.06	7		314.13	92		315.68	24
324.07	0		314.14	22		315.68	16
324.1	0		314.14	2		315.69	13
324.1	10		314.15	38		315.7	3
324.11	41		314.16	22		315.7	0
324.12	27		314.16	0		315.72	0
324.13	9		314.17	2		315.73	17
324.13	8		314.18	46		315.73	36
324.14	0		314.19	2		315.74	25
324.15	0		314.19	40		315.75	15
324.16	6		314.2	35		315.75	38
324.16	16		314.21	36		315.76	12
324.17	9		314.22	1		315.77	0
324.18	0		314.22	24		315.78	0
324.22	0		314.23	18		315.78	2
324.23	3		314.24	30		315.79	24
324.24	9		314.24	34		315.8	8
324.24	5		314.25	86		315.81	0
324.25	0		314.26	13		315.86	0
324.37	0		314.27	30		315.86	15
324.38	1		314.27	24		315.87	55
324.38	15		314.28	90		315.88	25
324.39	12		314.29	46		315.89	2
324.4	0		314.3	18		315.89	0
324.41	0		314.3	7		315.9	0
324.41	6		314.31	0		315.91	4
324.42	8		314.32	0		315.91	21
324.43	2		314.33	26		315.92	11
324.44	2		314.34	81		315.93	10
324.44	13		314.35	62		315.94	26
324.45	9		314.35	43		315.94	28
324.46	0		314.36	24		315.95	10
324.47	0		314.37	0		315.96	9
324.48	5		314.38	5		315.97	7
324.49	14		314.38	26		315.97	2
324.49	7		314.39	0		315.98	67
324.5	0		314.4	27		315.99	67
324.57	0		314.4	24		315.99	16
324.58	10		314.41	23		316	12
324.58	8		314.42	11		316.01	16
324.59	0		314.43	52		316.02	25
324.63	0		314.43	28		316.02	7
324.64	6		314.44	38		316.03	0
324.65	8		314.45	12		316.05	0
324.66	11		314.46	12		316.06	9
324.66	8		314.46	0		316.07	17
324.67	0		314.47	0		316.07	24
324.72	0		314.48	27		316.08	12
324.72	9		314.48	61		316.09	1
324.73	8		314.49	51		316.1	2
324.74	0		314.5	7		316.1	13
324.75	0		314.51	81		316.11	4
324.76	3		314.51	43		316.12	0
324.77	9		314.52	24		316.13	2
324.77	5		314.53	47		316.13	30
324.78	0		314.53	41		316.14	11
324.81	0		314.54	16		316.15	0
324.82	5		314.55	23		316.15	24
324.83	9		314.56	38		316.16	43
[truncated: 222,258+ more rows]

## Sheet: Fig. 3d
	concentration [µM]	v0_wt [U/mg]
		rep 1	rep 2	rep 3
	1500	43.3138	42.7272	42.5256
	1250	47.2181	48.0246	46.6682
	1000	42.9838	42.4706	42.4706
	750	44.0836	45.77	46.5949
	500	39.7944	43.882	42.434
	250	36.4034	37.3749	37.0633
	100	20.9145	20.9879	20.8229
	50	12.589	12.1198	12.3764
	10	3.26457	3.34339	3.37822
	5	1.76976	1.59544	1.4741
	1	0.190082	0.00557049	0.0625786
	0	-0.444686	-0.381997	-0.370816
	concentration [µM]	v0_K194GluK [U/mg]
		rep 1	rep 2	rep 3
	1500	5.61448	7.12487	7.04788
	1250	7.01489	7.27701	7.50613
	1000	8.71775	8.90288	8.89555
	750	9.91653	10.2153	10.2886
	500	9.41612	9.61408	9.36663
	250	9.75156	9.87987	10.065
	100	8.6426	8.71408	8.49962
	50	5.13057	5.12873	4.99493
	10	1.78992	1.77306	1.42662
	5	0.829066	0.7343	0.384563
	1	-0.305194	-0.127228	-0.132782
	0	-0.513607	-0.360368	-0.466498
	concentration [µM]	v0_K194E [U/mg]
		rep 1	rep 2	rep 3
	1500	12.3984	12.3508	12.6807
	1250	13.6119	13.8593	13.632
	1000	16.1487	14.9078	14.6677
	750	16.0388	16.4127	14.9939
	500	17.6573	17.7654	17.21
	250	15.5163	16.0003	15.619
	100	13.3131	13.4909	13.7035
	50	10.7285	10.811	10.8807
	10	3.44971	3.53036	3.50103
	5	2.15744	2.11345	2.17577
	1	0.444319	0.461916	0.463932
	0	-0.0515256	0.0430938	-0.0741998
	concentration [µM]	v0_no GAPDH [U/mg]
		rep 1	rep 2	rep 3
	1500	0.0855095	0.0210062	0.0713587
	1250	0.098927	0.055155	0.0834932
	1000	0.0728801	0.0333973	0.0442669
	750	0.0622303	0.0351753	0.0425073
	500	0.0531203	0.0298596	0.0179616
	250	-0.0134084	0.0139143	0.010877
	100	-0.0060691	-0.0063257	-0.0250388
	50	-0.0574279	-0.0285948	-0.0329024
	10	-0.0718536	-0.0481163	-0.0636234
	5	-0.0412425	-0.0516173	-0.0435154
	1	-0.0586927	-0.0505908	-0.022271
	0	-0.0589493	-0.0614788	-0.0475664
