# Supplementary material for: Deciphering functional roles of protein succinylation and glutarylation using genetic code expansion
Source: Nat Chem. 2024 Mar 26;16(6):913–21. doi: 10.1038/s41557-024-01500-5 (PMC11164685; doi:10.1038/s41557-024-01500-5)
Supplement: Supplementary file 6 — LC–MS data in Fig. 4c and full gels in Fig. 4d (unprocessed and fully uncropped). [file 41557_2024_1500_MOESM6_ESM.xlsx]

## Sheet: Fig. 4c
K11-diUb(K33SucK)-H6
mass (Da)	intensity (a.u.)
300	39
300.01	54
300.01	47
300.02	22
300.03	20
300.04	20
300.04	36
300.05	34
300.06	24
300.06	89
300.07	110
300.08	49
300.09	33
300.09	46
300.1	60
300.11	40
300.11	28
300.12	63
300.13	118
300.13	121
300.14	76
300.15	51
300.16	55
300.16	42
300.17	21
300.18	36
300.18	74
300.19	79
300.2	59
300.21	88
300.21	66
300.22	30
300.23	33
300.23	50
300.24	68
300.25	38
300.26	43
300.26	71
300.27	43
300.28	18
300.28	27
300.29	49
300.3	53
300.31	32
300.31	29
300.32	29
300.33	19
300.33	17
300.34	16
300.35	15
300.35	23
300.36	41
300.37	31
300.38	10
300.38	36
300.39	43
300.4	12
300.4	0
300.41	7
300.42	27
300.43	54
300.43	88
300.44	87
300.45	39
300.45	23
300.46	58
300.47	68
300.48	29
300.48	43
300.49	52
300.5	18
300.5	15
300.51	44
300.52	62
300.52	41
300.53	38
300.54	36
300.55	5
300.55	0
300.56	12
300.57	39
300.57	43
300.58	22
300.59	12
300.6	9
300.6	16
300.61	41
300.62	24
300.62	14
300.63	23
300.64	34
300.65	42
300.65	46
300.66	35
300.67	28
300.67	37
300.68	30
300.69	23
300.7	26
300.7	42
300.71	19
300.72	1
300.72	30
300.73	39
300.74	25
300.74	39
300.75	41
300.76	22
300.77	0
300.77	8
300.78	14
300.79	15
300.79	11
300.8	12
300.81	28
300.82	39
300.82	48
300.83	30
300.84	11
300.84	27
300.85	28
300.86	34
300.87	61
300.87	103
300.88	168
300.89	158
300.89	116
300.9	85
300.91	62
300.92	97
300.92	129
300.93	66
300.94	31
300.94	54
300.95	56
300.96	48
300.96	45
300.97	45
300.98	87
300.99	84
300.99	35
301	25
301.01	57
301.01	93
301.02	99
301.03	87
301.04	100
301.04	130
301.05	131
301.06	147
301.06	180
301.07	167
301.08	156
301.09	263
301.09	265
301.1	204
301.11	292
301.11	389
301.12	553
301.13	907
301.14	1780
301.14	2446
301.15	2166
301.16	1472
301.16	705
301.17	275
301.18	112
301.18	70
301.19	57
301.2	61
301.21	56
301.21	41
301.22	46
301.23	38
301.23	14
301.24	19
301.25	25
301.26	39
301.26	69
301.27	63
301.28	18
301.28	38
301.29	70
301.3	42
301.31	27
301.31	34
301.32	2
301.33	19
301.33	25
301.34	23
301.35	38
301.36	24
301.36	15
301.37	24
301.38	32
301.38	27
301.39	36
301.4	61
301.4	78
301.41	35
301.42	0
301.43	5
301.43	37
301.44	73
301.45	59
301.45	32
301.46	53
301.47	73
301.48	63
301.48	42
301.49	26
301.5	17
301.5	6
301.51	21
301.52	22
301.53	15
301.53	13
301.54	9
301.55	9
301.55	15
301.56	13
301.57	5
301.58	41
301.58	58
301.59	22
301.6	20
301.6	61
301.61	78
301.62	53
301.63	32
301.63	12
301.64	15
301.65	1
301.65	0
301.66	0
301.67	2
301.67	18
301.68	20
301.69	7
301.7	16
301.7	19
301.71	16
301.72	0
301.72	10
301.73	22
301.74	16
301.75	22
301.75	31
301.76	15
301.77	18
301.77	52
301.78	54
301.79	11
301.8	0
301.8	5
301.81	17
301.82	24
301.82	22
301.83	40
301.84	44
301.85	28
301.85	54
301.86	60
301.87	61
301.87	86
301.88	118
301.89	110
301.9	35
301.9	34
301.91	92
301.92	118
301.92	90
301.93	50
301.94	29
301.94	29
301.95	20
301.96	45
301.97	68
301.97	39
301.98	30
301.99	61
301.99	86
302	79
302.01	53
302.02	30
302.02	74
302.03	125
302.04	79
302.04	32
302.05	62
302.06	95
302.07	119
302.07	180
302.08	177
302.09	125
302.09	123
302.1	119
302.11	89
302.12	121
302.12	175
302.13	222
302.14	264
302.14	429
302.15	512
302.16	338
302.17	183
302.17	113
302.18	77
302.19	33
302.19	34
302.2	49
302.21	58
302.22	47
302.22	23
302.23	39
302.24	43
302.24	17
302.25	0
302.26	2
302.26	18
302.27	32
302.28	25
302.29	17
302.29	24
302.3	33
302.31	16
302.31	21
302.32	25
302.33	7
302.34	12
302.34	7
302.35	12
302.36	8
302.36	13
302.37	14
302.38	50
302.39	77
302.39	61
302.4	48
302.41	31
302.41	52
302.42	52
302.43	58
302.44	36
302.44	20
302.45	12
302.46	0
302.46	6
302.47	12
302.48	3
302.49	0
302.49	0
302.5	8
302.51	20
302.51	28
302.52	40
302.53	35
302.54	28
302.54	35
302.55	45
302.56	44
302.56	29
302.57	36
302.58	44
302.59	55
302.59	53
302.6	11
302.61	19
302.61	19
302.62	25
302.63	24
302.63	19
302.64	34
302.65	14
302.66	25
302.66	17
302.67	12
302.68	19
302.68	24
302.69	19
302.7	15
302.71	18
302.71	18
302.72	18
302.73	2
302.73	7
302.74	17
302.75	19
302.76	19
302.76	17
302.77	28
302.78	11
302.78	12
302.79	18
302.8	30
302.81	45
302.81	54
302.82	49
302.83	55
302.83	47
302.84	64
302.85	35
302.86	42
302.86	95
302.87	76
302.88	46
302.88	55
302.89	71
302.9	133
302.91	155
302.91	53
302.92	47
302.93	61
302.93	61
302.94	29
302.95	0
302.96	4
302.96	17
302.97	28
302.98	36
302.98	42
302.99	30
303	30
303.01	35
303.01	47
303.02	60
303.03	38
303.03	40
303.04	55
303.05	51
303.05	46
303.06	42
303.07	45
303.08	56
303.08	80
303.09	82
303.1	51
303.1	59
303.11	77
303.12	83
303.13	123
303.13	140
303.14	85
303.15	88
303.15	155
303.16	121
303.17	41
303.18	45
303.18	31
303.19	49
303.2	48
303.2	47
303.21	23
303.22	26
303.23	24
303.23	43
303.24	78
303.25	58
303.25	15
303.26	2
303.27	16
303.28	38
303.28	26
303.29	21
303.3	31
303.3	5
303.31	12
303.32	13
303.33	35
303.33	44
303.34	25
303.35	0
303.35	0
303.36	6
303.37	14
303.38	8
303.38	25
303.39	32
303.4	5
303.4	21
303.41	61
303.42	85
303.43	32
303.43	28
303.44	18
303.45	53
303.45	36
303.46	3
303.47	0
303.48	13
303.48	28
303.49	3
303.5	19
303.5	40
303.51	10
303.52	21
303.53	6
303.53	13
303.54	41
303.55	49
303.55	63
303.56	28
303.57	6
303.58	17
303.58	24
303.59	38
303.6	31
303.6	30
303.61	15
303.62	42
303.62	66
303.63	51
303.64	15
303.65	31
303.65	46
303.66	33
303.67	41
303.67	5
303.68	0
303.69	13
303.7	38
303.7	41
303.71	44
303.72	32
303.72	32
303.73	45
303.74	54
303.75	65
303.75	67
303.76	31
303.77	57
303.77	114
303.78	43
303.79	24
303.8	49
303.8	71
303.81	63
303.82	33
303.82	30
303.83	27
303.84	66
303.85	92
303.85	51
303.86	122
303.87	224
303.87	254
303.88	373
303.89	466
303.9	371
303.9	285
303.91	145
303.92	84
303.92	25
303.93	19
303.94	73
303.95	136
303.95	86
303.96	72
303.97	54
303.97	38
303.98	54
303.99	78
304	106
304	85
304.01	53
304.02	15
304.02	19
304.03	29
304.04	10
304.05	5
304.05	7
304.06	21
304.07	43
304.07	33
304.08	7
304.09	25
304.1	50
304.1	49
304.11	41
304.12	45
304.12	20
304.13	10
304.14	34
304.15	51
304.15	17
304.16	4
304.17	14
304.17	36
304.18	27
304.19	54
304.2	36
304.2	24
304.21	69
304.22	83
304.22	66
304.23	48
304.24	29
304.25	25
304.25	16
304.26	20
304.27	58
304.27	60
304.28	16
304.29	6
304.3	3
304.3	17
304.31	36
304.32	40
304.32	33
304.33	31
304.34	17
304.35	3
304.35	18
304.36	47
304.37	79
304.37	99
304.38	39
304.39	12
304.4	9
304.4	28
304.41	27
304.42	38
304.42	44
304.43	48
304.44	8
304.45	52
304.45	81
304.46	16
304.47	0
304.47	1
304.48	16
304.49	41
304.5	31
304.5	35
304.51	62
304.52	47
304.52	19
304.53	23
304.54	0
304.55	0
304.55	1
304.56	12
304.57	19
304.57	3
304.58	11
304.59	12
304.6	19
304.6	15
304.61	19
304.62	41
304.62	25
304.63	17
304.64	59
304.65	90
304.65	66
304.66	4
304.67	0
304.68	0
304.69	4
304.7	35
304.7	67
304.71	28
304.72	56
304.72	52
304.73	73
304.74	42
304.75	17
304.75	13
304.76	7
304.77	28
304.77	32
304.78	46
304.79	57
304.8	36
304.8	37
304.81	48
304.82	72
304.82	70
304.83	97
304.84	112
304.85	133
304.85	111
304.86	40
304.87	95
304.87	159
304.88	163
304.89	259
304.9	305
304.9	359
304.91	228
304.92	191
304.92	161
304.93	115
304.94	49
304.95	28
304.95	45
304.96	62
304.97	104
304.97	54
304.98	92
304.99	143
305	164
305	107
305.01	40
305.02	33
305.02	45
305.03	36
305.04	53
305.05	52
305.05	94
305.06	80
305.07	94
305.07	67
305.08	43
305.09	70
305.1	65
305.1	63
305.11	65
305.12	109
305.12	114
305.13	66
305.14	74
305.15	152
305.15	247
305.16	309
305.17	172
305.17	63
305.18	79
305.19	64
305.2	11
305.2	19
305.21	27
305.22	3
305.22	11
305.23	8
305.24	9
305.25	11
305.25	14
305.26	4
305.27	19
305.27	32
305.28	40
305.29	45
305.3	44
305.3	50
305.31	62
305.32	33
305.32	17
305.33	19
305.34	0
305.35	4
305.35	19
305.36	29
305.37	47
305.37	51
305.38	26
305.39	12
305.4	39
305.4	30
305.41	72
305.42	49
305.42	34
305.43	14
305.44	13
305.45	31
305.45	29
305.46	35
305.47	68
305.47	48
305.48	9
305.49	28
305.5	0
305.5	3
305.51	11
305.52	27
305.52	69
305.53	80
305.54	68
305.55	32
305.55	15
305.56	14
305.57	40
305.57	63
305.58	36
305.59	5
305.6	17
305.6	9
305.61	34
305.62	57
305.62	40
305.63	33
305.64	33
305.65	4
305.65	18
305.66	14
305.67	20
305.67	23
305.68	27
305.69	12
305.7	32
305.7	29
305.71	27
305.72	47
305.72	10
305.73	14
305.74	32
305.75	21
305.75	29
305.76	14
305.77	23
305.77	0
305.78	4
305.79	14
305.8	6
305.8	25
305.81	12
305.82	15
305.82	25
305.83	27
305.84	58
305.85	42
305.85	49
305.86	17
305.87	32
305.87	21
305.88	102
305.89	134
305.9	78
305.9	92
305.91	75
305.92	15
305.92	60
305.93	67
305.94	28
305.95	9
305.95	41
305.96	30
305.97	50
305.97	55
305.98	22
305.99	30
306	12
306	17
306.01	26
306.02	29
306.02	38
306.03	46
306.04	36
306.05	77
306.05	40
306.06	22
306.07	26
306.07	30
306.08	33
306.09	39
306.1	52
306.1	29
306.11	7
306.12	49
306.12	78
306.13	56
306.14	55
306.15	31
306.15	51
306.16	34
306.17	54
306.18	20
306.18	44
306.19	63
306.2	100
306.2	72
306.21	52
306.22	46
306.23	0
306.23	11
306.24	36
306.25	32
306.25	75
306.26	64
306.27	93
306.28	92
306.28	103
306.29	104
306.3	3
306.3	0
306.31	11
306.32	35
306.33	18
306.33	6
306.34	36
306.35	47
306.35	20
306.36	5
306.37	9
306.38	19
306.38	36
306.39	29
306.4	61
306.4	94
306.41	18
306.42	40
306.43	15
306.43	40
306.44	18
306.45	8
306.45	39
306.46	36
306.47	39
306.48	18
306.48	19
306.49	6
306.5	15
306.5	23
306.51	40
306.52	17
306.53	4
306.53	17
306.54	10
306.55	9
306.55	26
306.56	27
306.57	52
306.58	78
306.58	48
306.59	20
306.6	0
306.6	9
306.61	38
306.62	9
306.63	34
306.63	27
306.64	23
306.65	22
306.65	8
306.66	29
306.67	44
306.68	24
306.68	45
306.69	32
306.7	2
306.7	10
306.71	13
306.72	33
306.73	49
306.73	38
306.74	0
306.75	6
306.76	20
306.76	12
306.77	51
306.78	49
306.78	28
306.79	45
306.8	34
306.81	28
306.81	53
306.82	20
306.83	48
306.83	57
306.84	43
306.85	84
306.86	99
306.86	101
306.87	21
306.88	69
306.88	157
306.89	122
306.9	191
306.91	195
306.91	134
306.92	60
306.93	60
306.93	43
306.94	71
306.95	30
306.96	52
306.96	14
306.97	65
306.98	86
306.98	87
306.99	62
307	19
307.01	43
307.01	41
307.02	42
307.03	42
307.03	50
307.04	51
307.05	72
307.06	51
307.06	15
307.07	61
307.08	107
307.08	58
307.09	94
307.1	177
307.11	130
307.11	127
307.12	75
307.13	53
307.14	29
307.14	11
307.15	50
307.16	98
307.16	96
307.17	101
307.18	114
307.19	38
307.19	84
307.2	57
307.21	17
307.21	51
307.22	111
307.23	89
307.24	46
307.24	11
307.25	35
307.26	37
307.26	39
307.27	19
307.28	31
307.29	10
307.29	26
307.3	77
307.31	74
307.31	66
307.32	36
307.33	59
307.34	37
307.34	0
307.35	1
307.36	23
307.36	61
307.37	17
307.38	22
307.39	3
307.39	0
307.4	2
307.41	16
307.41	12
307.42	25
307.43	39
307.44	0
307.44	1
307.45	14
307.46	23
307.46	21
307.47	44
307.48	31
307.49	27
307.49	16
307.5	15
307.51	23
307.52	7
307.52	20
307.53	10
307.54	16
307.54	20
307.55	17
307.56	24
307.57	24
307.57	28
307.58	18
307.59	27
307.59	30
307.6	19
307.61	20
307.62	51
307.62	74
307.63	3
307.64	1
307.64	10
307.65	19
307.66	5
307.67	0
307.69	0
307.69	5
307.7	26
307.71	39
307.72	2
307.72	0
307.73	1
307.74	12
307.74	21
307.75	51
307.76	3
307.77	15
307.77	39
307.78	7
307.79	20
307.79	54
307.8	41
307.81	30
307.82	36
307.82	21
307.83	21
307.84	20
307.85	60
307.85	54
307.86	62
307.87	72
307.87	67
307.88	53
307.89	53
307.9	41
307.9	47
307.91	55
307.92	39
307.92	64
307.93	31
307.94	10
307.95	1
307.95	11
307.96	27
307.97	35
307.97	30
307.98	80
307.99	19
308	26
308	46
308.01	27
308.02	63
308.02	79
308.03	26
308.04	16
308.05	14
308.05	33
308.06	45
308.07	98
308.07	99
308.08	17
308.09	12
308.1	42
308.1	56
308.11	65
308.12	114
308.13	48
308.13	14
308.14	43
308.15	83
308.15	83
308.16	89
308.17	25
308.18	19
308.18	41
308.19	31
308.2	32
308.2	29
308.21	33
308.22	36
308.23	83
308.23	46
308.24	97
308.25	62
308.25	59
308.26	48
308.27	23
308.28	26
308.28	39
308.29	65
308.3	41
308.3	43
308.31	54
308.32	5
308.33	3
308.33	33
308.34	80
308.35	22
308.36	47
308.36	57
308.37	30
308.38	63
308.38	46
308.39	34
308.4	35
308.41	2
308.41	23
308.42	53
308.43	21
308.43	7
308.44	26
308.45	44
308.46	49
308.46	28
308.47	26
308.48	20
308.48	52
308.49	48
308.5	24
308.51	33
308.51	24
308.52	5
308.53	8
308.53	26
308.54	16
308.55	19
308.56	17
308.56	23
308.57	0
308.58	4
308.58	41
308.59	31
308.6	37
308.61	31
308.61	11
308.62	24
308.63	12
308.64	8
308.64	0
308.65	1
308.66	21
308.66	35
308.67	0
308.69	0
308.69	1
308.7	11
308.71	46
308.71	70
308.72	2
308.73	11
308.74	12
308.74	39
308.75	4
308.76	35
308.76	28
308.77	10
308.78	1
308.79	18
308.79	44
308.8	50
308.81	25
308.81	52
308.82	70
308.83	54
308.84	40
308.84	67
308.85	89
308.86	64
308.87	18
308.87	22
308.88	81
308.89	138
308.89	184
308.9	106
308.91	11
308.92	27
308.92	38
308.93	24
308.94	51
308.94	39
308.95	44
308.96	55
308.97	66
308.97	39
308.98	39
308.99	37
308.99	24
309	22
309.01	42
309.02	23
309.02	20
309.03	15
309.04	17
309.05	50
309.05	83
309.06	75
309.07	75
309.07	31
309.08	56
309.09	25
309.1	58
309.1	104
309.11	83
309.12	103
309.12	102
309.13	39
309.14	33
309.15	47
309.15	53
309.16	41
309.17	99
309.17	51
309.18	110
309.19	14
309.2	39
309.2	72
309.21	80
309.22	84
309.22	43
309.23	11
309.24	0
309.25	3
309.25	49
309.26	77
309.27	1
309.28	21
309.28	44
309.29	26
309.3	24
309.3	6
309.31	15
309.32	1
309.33	41
309.33	85
309.34	21
309.35	9
309.35	21
309.36	21
309.37	0
309.38	2
309.38	40
309.39	48
309.4	40
309.4	38
309.41	11
309.42	20
309.43	6
309.43	19
309.44	49
309.45	40
309.46	35
309.46	11
309.47	10
309.48	34
309.48	41
309.49	164
309.5	53
309.51	39
309.51	13
309.52	12
309.53	19
309.53	28
309.54	0
309.55	2
309.56	43
309.56	33
309.57	0
309.58	13
309.58	41
309.59	23
309.6	0
309.61	0
309.61	8
309.62	44
309.63	24
309.64	28
309.64	7
309.65	31
309.66	56
309.66	42
309.67	0
309.68	14
309.69	27
309.69	11
309.7	19
309.71	34
309.71	0
309.72	5
309.73	35
309.74	13
309.74	0
309.75	0
309.76	6
309.76	30
309.77	0
309.78	1
309.79	41
309.79	67
309.8	44
309.81	14
309.82	46
309.82	26
309.83	48
309.84	65
309.84	131
309.85	10
309.86	18
309.87	15
309.87	68
309.88	48
309.89	88
309.89	86
309.9	64
309.91	74
309.92	81
309.92	112
309.93	130
309.94	134
309.94	150
309.95	58
309.96	132
309.97	58
309.97	43
309.98	22
309.99	0
310	1
310	74
310.01	114
310.02	15
310.02	18
310.03	13
310.04	10
310.05	6
310.05	54
310.06	67
310.07	25
310.07	25
310.08	59
310.09	34
310.1	25
310.1	15
310.11	53
310.12	86
310.12	23
310.13	39
310.14	59
310.15	99
310.15	65
310.16	35
310.17	72
310.18	38
310.18	56
310.19	29
310.2	30
310.2	56
310.21	11
310.22	5
310.23	19
310.23	9
310.24	25
310.25	25
310.25	16
310.26	24
310.27	46
310.28	67
310.28	10
310.29	20
310.3	13
310.3	40
310.31	36
310.32	23
310.33	99
310.33	59
310.34	0
310.35	22
310.36	57
310.36	70
310.37	38
310.38	15
310.38	39
310.39	93
310.4	72
310.41	3
310.41	0
310.42	43
310.43	117
310.43	13
310.44	12
310.45	47
310.46	38
310.46	35
310.47	52
310.48	20
310.49	2
310.49	0
310.5	26
310.51	48
310.51	13
310.52	32
310.53	6
310.54	41
310.54	37
310.55	0
310.56	0
310.56	31
310.57	31
310.58	0
310.59	36
310.59	46
310.6	37
310.61	26
310.61	16
310.62	71
310.63	173
310.64	17
310.64	86
310.65	91
310.66	51
310.67	29
310.67	71
310.68	56
310.69	43
310.69	0
310.7	57
310.71	48
310.72	14
310.72	40
310.73	10
310.74	20
310.74	11
310.75	11
310.76	8
310.77	44
310.77	0
310.78	0
310.79	14
310.8	30
310.8	79
310.81	12
310.82	47
310.82	45
310.83	21
310.84	55
310.85	47
310.85	28
310.86	50
310.87	65
310.87	88
310.88	69
310.89	42
310.9	101
310.9	65
310.91	70
310.92	150
310.92	181
310.93	125
310.94	20
310.95	71
310.95	46
310.96	13
310.97	75
310.98	49
310.98	23
310.99	53
311	24
311	25
311.01	21
311.02	37
311.03	25
311.03	33
311.04	36
311.05	71
311.05	26
311.06	29
311.07	58
311.08	117
311.08	94
311.09	45
311.1	68
311.11	35
311.11	4
311.12	27
311.13	87
311.13	34
311.14	22
311.15	29
311.16	81
311.16	103
311.17	58
311.18	171
311.18	33
311.19	46
311.2	62
311.21	28
311.21	24
311.22	72
311.23	72
311.24	112
311.24	22
311.25	0
311.26	50
311.26	24
311.27	4
311.28	50
311.29	12
311.29	12
311.3	41
311.31	14
311.31	33
311.32	31
311.33	39
311.34	12
311.34	0
311.36	0
311.37	4
311.37	35
311.38	52
311.39	28
311.39	82
311.4	52
311.41	40
311.42	54
311.42	69
311.43	61
311.44	84
311.44	17
311.45	28
311.46	32
311.47	0
311.47	0
311.48	39
311.49	66
311.5	21
311.5	0
311.51	8
311.52	12
311.52	0
311.54	0
311.55	23
311.55	44
311.56	73
311.57	59
311.57	35
311.58	27
311.59	54
311.6	75
311.6	48
311.61	18
311.62	30
311.63	40
311.63	23
311.64	30
311.65	11
311.65	50
311.66	6
311.67	0
311.68	13
311.68	81
311.69	40
311.7	27
311.7	6
311.71	61
311.72	91
311.73	13
311.73	20
311.74	0
311.75	20
311.76	62
311.76	42
311.77	5
311.78	26
311.78	11
311.79	57
311.8	61
311.81	10
311.81	42
311.82	41
311.83	34
311.83	57
311.84	16
311.85	35
311.86	82
311.86	69
311.87	55
311.88	56
311.89	36
311.89	64
311.9	72
311.91	78
311.91	108
311.92	114
311.93	85
311.94	99
311.94	171
311.95	206
311.96	181
311.96	160
311.97	78
311.98	25
311.99	48
311.99	13
312	117
312.01	52
312.02	8
312.02	5
312.03	46
312.04	57
312.04	30
312.05	19
312.06	32
312.07	35
312.07	51
312.08	69
312.09	14
312.09	25
312.1	62
312.11	25
312.12	60
312.12	39
312.13	1
312.14	0
312.15	2
312.15	42
312.16	138
312.17	67
312.17	89
312.18	67
312.19	79
312.2	73
312.2	31
312.21	40
312.22	46
312.22	121
312.23	63
312.24	29
312.25	49
312.25	18
312.26	16
312.27	60
312.28	27
312.28	30
312.29	66
312.3	50
312.3	41
312.31	42
312.32	53
312.33	93
312.33	61
312.34	53
312.35	49
312.35	26
312.36	58
312.37	15
312.38	0
312.4	0
312.41	47
312.41	51
312.42	11
312.43	20
312.43	39
312.44	3
312.45	22
312.46	28
312.46	47
312.47	47
312.48	15
312.49	10
312.49	81
312.5	21
312.51	0
312.51	26
312.52	127
312.53	27
312.54	21
312.54	23
312.55	38
312.56	20
312.56	24
312.57	28
312.58	42
312.59	56
312.59	50
312.6	3
312.61	17
312.62	1
312.62	0
312.63	24
312.64	7
312.64	19
312.65	50
312.66	45
312.67	18
312.67	7
312.68	0
312.69	75
312.69	22
312.7	27
312.71	51
312.72	33
312.72	11
312.73	9
312.74	37
312.75	53
312.75	3
312.76	41
312.77	45
312.77	38
312.78	33
312.79	49
312.8	15
312.8	34
312.81	2
312.82	17
312.82	8
312.83	64
312.84	98
312.85	40
312.85	49
312.86	132
312.87	183
312.88	98
312.88	36
312.89	125
312.9	101
312.9	47
312.91	38
312.92	106
312.93	54
312.93	31
312.94	55
312.95	95
312.96	104
312.96	54
312.97	15
312.98	66
312.98	97
312.99	55
313	35
313.01	86
313.01	11
313.02	35
313.03	72
313.03	120
313.04	47
313.05	44
313.06	25
313.06	7
313.07	60
313.08	56
313.09	35
313.09	51
313.1	49
313.11	16
313.11	28
313.12	96
313.13	130
313.14	103
313.14	100
313.15	61
313.16	30
313.17	62
313.17	36
313.18	34
313.19	42
313.19	48
313.2	12
313.21	89
313.22	58
313.22	47
313.23	31
313.24	40
313.24	20
313.25	38
313.26	49
313.27	21
313.27	18
313.28	1
313.29	17
313.3	4
313.3	0
313.31	11
313.32	24
313.32	15
313.33	6
313.34	26
313.35	41
313.35	33
313.36	28
313.37	38
313.38	70
313.38	23
313.39	40
313.4	18
313.4	7
313.41	14
313.42	53
313.43	35
313.43	10
313.44	0
313.45	0
313.45	4
313.46	34
313.47	4
313.48	0
313.48	15
313.49	2
313.5	33
313.51	30
313.51	14
313.52	24
313.53	33
313.53	40
313.54	37
313.55	14
313.56	28
313.56	25
313.57	11
313.58	4
313.59	32
313.59	4
313.6	0
313.61	21
313.61	20
313.62	16
313.63	13
313.64	29
313.64	33
313.65	64
313.66	36
313.66	24
313.67	24
313.68	4
313.69	7
313.69	42
313.7	57
313.71	23
313.72	28
313.72	11
313.73	21
313.74	2
313.74	0
313.75	0
313.76	17
313.77	45
313.77	16
313.78	11
313.79	9
313.8	52
313.8	30
313.81	30
313.82	46
313.82	67
313.83	36
313.84	117
313.85	125
313.85	217
313.86	122
313.87	129
313.88	152
313.88	154
313.89	235
313.9	359
313.9	431
313.91	325
313.92	208
313.93	58
313.93	72
313.94	95
313.95	83
313.95	127
313.96	34
313.97	95
313.98	78
313.98	42
313.99	15
314	20
314.01	35
314.01	51
314.02	32
314.03	36
314.03	26
314.04	61
314.05	70
314.06	59
314.06	82
314.07	23
314.08	12
314.09	20
314.09	68
314.1	57
314.11	73
314.11	49
314.12	29
314.13	31
314.14	46
314.14	57
314.15	54
314.16	48
314.16	23
314.17	30
314.18	98
314.19	43
314.19	23
314.2	8
314.21	68
314.22	50
314.22	50
314.23	39
314.24	4
314.24	5
314.25	11
314.26	17
314.27	7
314.27	24
314.28	19
314.29	27
314.3	22
314.3	47
314.31	60
314.32	49
314.32	49
314.33	16
314.34	1
314.35	0
314.35	26
314.36	28
314.37	3
314.38	5
[truncated: 222,504+ more rows]
