# Supplementary material for: Deciphering functional roles of protein succinylation and glutarylation using genetic code expansion
Source: Nat Chem. 2024 Mar 26;16(6):913–21. doi: 10.1038/s41557-024-01500-5 (PMC11164685; doi:10.1038/s41557-024-01500-5)
Supplement: Supplementary file 7 — Full gels in Figs. 5c,d (unprocessed and fully uncropped) and raw data fluorescence anisotropy assay in Fig. 5e. [file 41557_2024_1500_MOESM7_ESM.xlsx]

## Sheet: Fig. 5e
	conc. RFC (nM)	PCNA wt (delta anisotropy)
		rep 1	rep 2	rep 3
	25	0.0145667	0.00826667	0.00806667
	50	0.0215333	0.0140333	0.0213667
	97	0.0301667	0.0219667	0.0270667
	190	0.0385	0.0361333	0.0312667
	471	0.0494667	0.0527667	0.0392
	930	0.0534333	0.0570333	0.0441333
	conc. RFC (nM)	PCNA K164SucK (delta anisotropy)
		rep 1	rep 2	rep 3
	25	0.00716667	0.00903333	0.009
	50	0.0161667	0.0154	0.0233667
	97	0.0234333	0.0282333	0.0322333
	190	0.0326667	0.036	0.0375667
	471	0.0461	0.0518333	0.0469
	930	0.0496667	0.0532	0.0494333
	conc. RFC (nM)	PCNA K13SucK (delta anisotropy)
		rep 1	rep 2	rep 3
	25	0.0018	0.00213333	0.00246667
	50	0.0032	0.00363333	0.00586667
	97	0.00416667	0.0043	0.00593333
	190	0.00193333	0.00563333	0.00436667
	471	0.00056667	0.00653333	0.0022
	930	-0.005	-0.0011667	-0.0013333
